# Supplementary material for: A novel trust-scoring system using trustability co-efficient of variation for identification of secure agent platforms
Source: PLoS One. 2018 Aug 2;13(8):e0201600. doi: 10.1371/journal.pone.0201600 (PMC6072048; doi:10.1371/journal.pone.0201600)
Supplement: S1 Appendix — (ZIP) [file pone.0201600.s001.zip]

Archive with 1 entries (1 files):
- tamil_glossary_data.csv
