# Supplementary material for: A novel trust-scoring system using trustability co-efficient of variation for identification of secure agent platforms
Source: PLoS One. 2018 Aug 2;13(8):e0201600. doi: 10.1371/journal.pone.0201600 (PMC6072048; doi:10.1371/journal.pone.0201600)
Supplement: S1 Appendix — (ZIP) [file pone.0201600.s001.zip › tamil_glossary_data.csv]

english	tamil	category	tamil_category
adjoint point	இணைபு புள்ளி	Mathematics	கணிதம்
adjoint matrix	இணை அணி	Mathematics	கணிதம்
adjoint functor	இணைபு வகையின சார்பு	Mathematics	கணிதம்
adjoint	இணைபு	Mathematics	கணிதம்
adjacent vertices	அண்டை முனைகள்	Mathematics	கணிதம்
adjacent side	அண்டைப் பக்கம்	Mathematics	கணிதம்
adjacent edges	அண்டை விளிம்புகள்	Mathematics	கணிதம்
adjacent angle	அண்டைக் கோணம்	Mathematics	கணிதம்
additive matrix	அண்மை அணி	Mathematics	கணிதம்
adjacent	அடுத்த, அண்டை	Mathematics	கணிதம்
adjacency	அண்மை	Mathematics	கணிதம்
adiabatic change	வெப்பமாறா (இயற்) நிலை வேறுபாடு	Mathematics	கணிதம்
adherent point	ஒட்டுப்புள்ளி	Mathematics	கணிதம்
additive inverse	கூட்டல் நேர்மாறு	Mathematics	கணிதம்
additive function	கூட்டுச்சார்பு	Mathematics	கணிதம்
additive effect	கூட்டல் விளைவு	Mathematics	கணிதம்
additive	கூட்டத்தக்க	Mathematics	கணிதம்
vector addition	திசையன் கூட்டல்	Mathematics	கணிதம்
addition of matrices	அணிக்கூட்டல்	Mathematics	கணிதம்
addition modulom	கூட்டல் மட்டு m	Mathematics	கணிதம்
addition law	கூட்டல் நியதி	Mathematics	கணிதம்
addition formula	கூட்டல் வாய்பாடு	Mathematics	கணிதம்
addition	கூட்டல்	Mathematics	கணிதம்
addend	கூட்டல் கூறு, கூட்டும் எண்	Mathematics	கணிதம்
add	கூட்டு	Mathematics	கணிதம்
ad infinitum	முடிவின்றி	Mathematics	கணிதம்
acyclic space	சுழற்சியிலா வெளி	Mathematics	கணிதம்
acyclic resolution	சுழற்சியிலா பிரிதிறன்	Mathematics	கணிதம்
acyclic graph	சுழற்சியிலா கோட்டுரு	Mathematics	கணிதம்
acyclic	சுழற்சியிலா	Mathematics	கணிதம்
acute angle	குறுங்கோணம்	Mathematics	கணிதம்
actuarial mathematics	காப்பீட்டுக் கணக்கியல்	Mathematics	கணிதம்
actual value	உண்மையான மதிப்பு	Mathematics	கணிதம்
activity	செயல்பாடு	Mathematics	கணிதம்
action and reaction	வினை மற்றும் எதிர்வினை	Mathematics	கணிதம்
action	விசை, வினை, செயல்	Mathematics	கணிதம்
achromatic telescope	நிறப்பிறழ்ச்சி நீக்கிய தொலைநோக்கி	Mathematics	கணிதம்
accurately	துல்லியமாக	Mathematics	கணிதம்
accurate	மிகச் சரியான, துல்லியமான	Mathematics	கணிதம்
accuracy	துல்லியம்	Mathematics	கணிதம்
accumulation point (cf:limiting point)	திரட்சிப் புள்ளி (காண் : எல்லைப்புள்ளி)	Mathematics	கணிதம்
accumulation	திரட்சி	Mathematics	கணிதம்
variable acceleration	மாறும் முடுக்கம்	Mathematics	கணிதம்
uniform acceleration	சீரான முடுக்கம்	Mathematics	கணிதம்
transverse acceleration	குறுக்கு முடுக்கம்	Mathematics	கணிதம்
normal acceleration	இயல் முடுக்கம்	Mathematics	கணிதம்
tangential acceleration	தொடுவரை முடுக்கம்	Mathematics	கணிதம்
acceleration due to gravity	புவியீர்ப்பு முடுக்கம், ஈர்ப்பு முடுக்கம்	Mathematics	கணிதம்
angular acceleration	கோண முடுக்கம்	Mathematics	கணிதம்
acceleration	முடுக்கம்	Mathematics	கணிதம்
abstraction	நுண்மையாக்கம்	Mathematics	கணிதம்
abstract vector space	நுண் திசையன் வெளி	Mathematics	கணிதம்
abstract value	நுண் மதிப்பு	Mathematics	கணிதம்
abstract concept	நுண் கருத்து	Mathematics	கணிதம்
abstract algebra	நுண் இயற்கணிதம்	Mathematics	கணிதம்
abstract	நுண்	Mathematics	கணிதம்
absorbing spectrum	உட்கவர் அலைமாலை	Mathematics	கணிதம்
absorbing of waves	அலைகள் உட்கவரப்படுதல்	Mathematics	கணிதம்
law of absorbing	உட்கவர் விதி	Mathematics	கணிதம்
coefficient of absorbing	உட்கவர் கெழு	Mathematics	கணிதம்
absorbing	உட்கவர்தல்	Mathematics	கணிதம்
absorbing state	உட்கவர் நிலை	Mathematics	கணிதம்
absorbing body	உட்கவர் பொருள்	Mathematics	கணிதம்
absorbing	உட்கவர்	Mathematics	கணிதம்
absolutely convergent series	தனி ஒருங்குத்தொடர்	Mathematics	கணிதம்
absolutely continuous function	தனித்த தொடர்ச்சியான சார்பு	Mathematics	கணிதம்
absolutely	தனித்த	Mathematics	கணிதம்
absolute value	தனி மதிப்பு	Mathematics	கணிதம்
absolute velocity	தனி திசைவேகம், தனி விரைவு	Mathematics	கணிதம்
absolute tensor	தனி மீநெறியம்	Mathematics	கணிதம்
absolute temperature	தனி வெப்பநிலை	Mathematics	கணிதம்
absolute point	தனிப்புள்ளி	Mathematics	கணிதம்
absolute motion	தனி இயக்கம்	Mathematics	கணிதம்
absolute magnitude of stars	விண்மீன்களின் தனி ஒளிர்வுப் பருமை	Mathematics	கணிதம்
absolute line	தனிக்கோடு	Mathematics	கணிதம்
absolute error	தனிப்பிழை	Mathematics	கணிதம்
absolute deviation	தனி விலக்கம்	Mathematics	கணிதம்
absolute	தனி	Mathematics	கணிதம்
abscissa	கிடைஅச்சுத் தொலைவு, கிடைஆயம்	Mathematics	கணிதம்
abridged notation	சுருக்கக் குறிமானம்	Mathematics	கணிதம்
planetary aberration	கோள் பிறழ்ச்சி	Mathematics	கணிதம்
diurnal aberration	நாள் இயக்கப்பிறழ்ச்சி	Mathematics	கணிதம்
constant of aberration	பிறழ்ச்சி மாறிலி	Mathematics	கணிதம்
coefficient of aberration	ஒளிப் பிறழ்ச்சிக் கெழு	Mathematics	கணிதம்
chromatic aberration	நிறப் பிறழ்ச்சி	Mathematics	கணிதம்
aberration	பிறழ்ச்சி	Mathematics	கணிதம்
abbreviation	சுருக்கம், சுருக்கக் குறியீடு, குறுக்கம்	Mathematics	கணிதம்
abacus	எண் சட்டம், மணிச்சட்டம்	Mathematics	கணிதம்
self adjoint	தன் இணைபு	Mathematics	கணிதம்
adjoint space	இணைபு வெளி	Mathematics	கணிதம்
adjunction	இணைத்தல்	Mathematics	கணிதம்
adjusted difference	சரிசெய்த வேறுபாடு	Mathematics	கணிதம்
admissible solution	ஏற்புறு தீர்வு	Mathematics	கணிதம்
admittance	இசைவு, ஏற்பு	Mathematics	கணிதம்
advance	முன்னேறும்	Mathematics	கணிதம்
advance difference	முன்னேறும் வேறுபாடு	Mathematics	கணிதம்
advance potential	விரைந்த நிலைத்திறன்	Mathematics	கணிதம்
advance time	விரைந்த நேரம்	Mathematics	கணிதம்
aerial	வான்கம்பி, விண்வெளியாக	Mathematics	கணிதம்
aero dynamics	வளி இயக்கவியல்	Mathematics	கணிதம்
affine	கேண்முறை	Mathematics	கணிதம்
affine coordinate	கேண்முறை ஆயம்	Mathematics	கணிதம்
affine distance	கேண்முறைத் தொலைவு	Mathematics	கணிதம்
affine equivalence	கேண்முறைச் சமானம்	Mathematics	கணிதம்
affine geometry	கேண்முறை வடிவியல்	Mathematics	கணிதம்
affine group	கேண்முறைக் குலம்	Mathematics	கணிதம்
affine incidence relation	கேண்முறைப்படுகை உறவு	Mathematics	கணிதம்
affine invariant	கேண்முறை மாறிலி	Mathematics	கணிதம்
affine line	கேண்முறைக் கோடு	Mathematics	கணிதம்
affine plane	கேண்முறைத் தளம்	Mathematics	கணிதம்
affine property	கேண்முறைப் பண்பு	Mathematics	கணிதம்
affine space	கேண்முறை வெளி	Mathematics	கணிதம்
affine transformation	கேண்முறை உருமாற்றம்	Mathematics	கணிதம்
affinely	கேண்முறையில்	Mathematics	கணிதம்
affinely equivalent	கேண்முறையில் சமானமான	Mathematics	கணிதம்
affinely invariant	கேண்முறையில் மாற்றமில்லாத	Mathematics	கணிதம்
affinity	கேண்முறை, கேண்மை	Mathematics	கணிதம்
aggregate	திரள்,மொத்தம்	Mathematics	கணிதம்
aggregate index number	திரள் குறியீட்டு எண்	Mathematics	கணிதம்
aggregation	திரள்வு	Mathematics	கணிதம்
agriculture statistics	வேளாண்மைப் புள்ளியியல்	Mathematics	கணிதம்
air resistance	காற்றுத்தடை	Mathematics	கணிதம்
aldebaram	உரோகிணி	Mathematics	கணிதம்
algebra	அறமம், அறமவியல், இயற்கணிதம்	Mathematics	கணிதம்
alternating algebra	ஒன்றாடல் இயற்கணிதம்	Mathematics	கணிதம்
associative algebra	சேர்ப்பு இயற்கணிதம்	Mathematics	கணிதம்
commutative algebra	பரிமாற்று இயற்கணிதம்	Mathematics	கணிதம்
division algebra	வகுத்தல் இயற்கணிதம்	Mathematics	கணிதம்
endomorphism algebra	தன் செயல் ஒப்புமை அறமம்	Mathematics	கணிதம்
enveloping algebra	அறமக்கூடு	Mathematics	கணிதம்
exterior algebra	புற அறமம்	Mathematics	கணிதம்
graded algebra	தரப்படுத்தப்பட்ட அறமம்	Mathematics	கணிதம்
linear algebra	நேரியல் அறமம்	Mathematics	கணிதம்
non-associative algebra	சேர்ப்புசாரா அறமம்	Mathematics	கணிதம்
algebra of matrices	அணிகளின் அறமம்	Mathematics	கணிதம்
algebra of multilinear forms	பலமாறி நேரியல் அமைப்பு அறமம்	Mathematics	கணிதம்
algebra of sets	கணங்களின் அறமம்	Mathematics	கணிதம்
polynomial algebra	பல்லுறுப்பான் அறமம்	Mathematics	கணிதம்
quotient algebra	ஈவு அறமம்	Mathematics	கணிதம்
real simple algebra	மெய் எளிய அறமம்	Mathematics	கணிதம்
semisimple algebra	பாதி எளிய அறமம்	Mathematics	கணிதம்
simple algebra	எளிய அறமம்	Mathematics	கணிதம்
symmetric algebra	சமச்சீர் அறமம்	Mathematics	கணிதம்
tensor algebra	(பல்திசை) அறமம்	Mathematics	கணிதம்
truncated algebra	துண்டித்த அறமம்	Mathematics	கணிதம்
uniformly closed algebra	சீராக மூடிய அறமம்	Mathematics	கணிதம்
algebraic	அறம, இயற்கணித	Mathematics	கணிதம்
algebraic element	அறம உறுப்பு	Mathematics	கணிதம்
algebraic extension(of a field)	(களத்தின்) அறம விரிவு	Mathematics	கணிதம்
algebraic integer	அறம முழு எண்	Mathematics	கணிதம்
algebraic number	அறம எண்	Mathematics	கணிதம்
algebraic number theory	அறம எண் இயல் (கோட்பாடு)	Mathematics	கணிதம்
algebraic structure	அறமக் கட்டமைப்பு	Mathematics	கணிதம்
algebraically closed	அறம அடைப்புள்ள	Mathematics	கணிதம்
algebraically independent	அறம சார்பற்ற	Mathematics	கணிதம்
algebraically independent elements	அறமசார்பற்ற உறுப்புகள்	Mathematics	கணிதம்
algol	பரணி	Mathematics	கணிதம்
algorithm	படிமுறை	Mathematics	கணிதம்
breadth first search algorithm	முதல் அகல ஆய்தல் படிமுறை	Mathematics	கணிதம்
closest insertion algorithm	நெருங்கிய செருகல் படிமுறை	Mathematics	கணிதம்
fusion algorithm	கூட்டிணைவு படிமுறை	Mathematics	கணிதம்
largest first sequential algorithm	முதல் மீப்பெரு தொடர்பு படிமுறை	Mathematics	கணிதம்
simple sequential algorithm	எளிய தொடர்பு படிமுறை	Mathematics	கணிதம்
smallest last sequential algorithm	கடை மீச்சிறு தொடர்பு படிமுறை	Mathematics	கணிதம்
two-optimal algorithm	ஈருகந்தல் படிமுறை	Mathematics	கணிதம்
alignment chart	இணைப்பு விளக்க அட்டவணை	Mathematics	கணிதம்
aliquot part	மீதியிலாப் பகுதி	Mathematics	கணிதம்
alligation	பலவினக் கூட்டல்	Mathematics	கணிதம்
allocation	பங்கீடு	Mathematics	கணிதம்
almanac	பஞ்சாங்கம்	Mathematics	கணிதம்
nautical almanac	மாலுமிப் பஞ்சாங்கம்	Mathematics	கணிதம்
altair	திருவோணம்	Mathematics	கணிதம்
altazimuth	திசை உயரமானி	Mathematics	கணிதம்
altazimuth mounting	திசை உயரமானி ஏற்றம்	Mathematics	கணிதம்
alternando	ஒன்றுவிட்ட விகிதசமம்	Mathematics	கணிதம்
alternate	ஒன்றுவிட்ட	Mathematics	கணிதம்
alternate angle	ஒன்றுவிட்ட கோணம்	Mathematics	கணிதம்
alternate segment	ஒன்றுவிட்ட துண்டு	Mathematics	கணிதம்
alternate terms	ஒன்றுவிட்ட உறுப்புகள்	Mathematics	கணிதம்
alternating	ஒன்றாடம்	Mathematics	கணிதம்
alternating form	ஒன்றாட அமைப்பு	Mathematics	கணிதம்
alternating group	ஒன்றாடக் குறிக்குலம்	Mathematics	கணிதம்
alternating series	ஒன்றாடத் தொடர்	Mathematics	கணிதம்
alternatively	மாற்றாக	Mathematics	கணிதம்
altitude	உயர்ச்சிக் கோணம், குத்துயரம்	Mathematics	கணிதம்
altitude of celestial pole	வானதுருவத்தின் கோண ஏற்றம்,	Mathematics	கணிதம்
parallel altitude	(அடிவான) இணைவட்டம்	Mathematics	கணிதம்
ambiguous	தெளிவற்ற	Mathematics	கணிதம்
ambiguous case	தெளிவற்ற வகை	Mathematics	கணிதம்
amount	தொகை	Mathematics	கணிதம்
amplifier	பெருக்கி	Mathematics	கணிதம்
amplitude	வீச்சு	Mathematics	கணிதம்
amplitude modulation	வீச்சின் ஏற்ற இறக்கம்	Mathematics	கணிதம்
analysis	பகுப்பாய்வு, பகுப்பியல்	Mathematics	கணிதம்
complex analysis	மெய்ப்புனை பகுப்பியல்	Mathematics	கணிதம்
analysis of decision tree	மரவுரு முடிவாய்வு	Mathematics	கணிதம்
functional analysis	சார்புமுறை பகுப்பியல்	Mathematics	கணிதம்
global analysis	முழுது அளாவியப் பகுப்பியல்	Mathematics	கணிதம்
local analysis	அகப்பகுப்பியல்	Mathematics	கணிதம்
network analysis	பிணையவியல் பகுப்பாய்வு	Mathematics	கணிதம்
solar apex	கதிரவன் உச்சி	Mathematics	கணிதம்
aphelion	கதிரவன் சேய்மை நிலை	Mathematics	கணிதம்
apogee	புவிச்சேய்மை நிலை	Mathematics	கணிதம்
aposteriori	பின்னறி	Mathematics	கணிதம்
aposteriori probability	நிகழ்தகவு	Mathematics	கணிதம்
apparent	தோற்றம், காட்சி	Mathematics	கணிதம்
apparent distance	தோற்றத் தொலைவு	Mathematics	கணிதம்
apparent magnitude	தோற்ற அளவு	Mathematics	கணிதம்
apparent magnitude of a star	விண்மீனின் தோற்றப் பருமை	Mathematics	கணிதம்
apparent midnight	தோற்ற நள்ளிரவு	Mathematics	கணிதம்
apparent movement	தோற்ற நகர்வு	Mathematics	கணிதம்
apparent noon	தோற்ற நண்பகல்	Mathematics	கணிதம்
apparent orbit of the sun	சூரியனின் தோற்றப் பாதை	Mathematics	கணிதம்
apparent position	தோற்ற நிலை	Mathematics	கணிதம்
apparent solar day	தோற்ற சூரிய நாள்	Mathematics	கணிதம்
apparent solar time	தோற்ற சூரிய நேரம்	Mathematics	கணிதம்
apparent sun	தோற்ற சூரியன்	Mathematics	கணிதம்
apparently	தோற்ற நிலை வெளிப்படையாக	Mathematics	கணிதம்
applicable mathematics	பயன்படுகணக்கியல்	Mathematics	கணிதம்
application	பயன்பாடு	Mathematics	கணிதம்
applied differential equation	பயன்பாட்டு வகைக்கெழுச் சமன்பாடு	Mathematics	கணிதம்
applied mathematics	பயன்பாட்டுக் கணிதவியல்	Mathematics	கணிதம்
applied statistics	பயன்பாட்டுப் புள்ளியியல்	Mathematics	கணிதம்
approximant	தோராயம்	Mathematics	கணிதம்
approximate	தோராயமாக	Mathematics	கணிதம்
approximate calculation	தோராயக் கணிப்பு	Mathematics	கணிதம்
approximate integration	தோராயத் தொகையீடு	Mathematics	கணிதம்
approximate lower sum	தோராய கீழ்க்கூட்டுத்தொகை	Mathematics	கணிதம்
approximate solution	தோராயத்தீர்வு	Mathematics	கணிதம்
approximate sum	தோராய கூட்டுத்தொகை	Mathematics	கணிதம்
approximate upper sum	தோராய மேல்கூட்டுத்தொகை	Mathematics	கணிதம்
approximate value	தோராய மதிப்பு	Mathematics	கணிதம்
approximation	தோராயமாக்கம்	Mathematics	கணிதம்
successive approximation	அடுத்தடுத்த தோராயமாக்கம்	Mathematics	கணிதம்
approximation theory	தோராயமாக்கவியல்	Mathematics	கணிதம்
apriori	முன்னறி	Mathematics	கணிதம்
apriori probability	முன்னறி நிகழ்தகவு	Mathematics	கணிதம்
apriori reasoning	முன்னறி ஏரணம்	Mathematics	கணிதம்
apse	கவியம்	Mathematics	கணிதம்
apse distance	கவியத் தொலைவு	Mathematics	கணிதம்
apse line	கவியக் கோடு	Mathematics	கணிதம்
aquaries	கும்பம்	Mathematics	கணிதம்
arabic numerals	அரபு (முறை) எண்கள்	Mathematics	கணிதம்
arbitrary	விதிக்கட்டுப்பாடற்ற	Mathematics	கணிதம்
arc	வில்	Mathematics	கணிதம்
capacity of arc	வில்வழிச் செல்லளவு	Mathematics	கணிதம்
external arc	வெளி வில்	Mathematics	கணிதம்
forward arc	முன் வில்	Mathematics	கணிதம்
internal arc	அக (உள்) வில்	Mathematics	கணிதம்
arc lamp	வில் விளக்கு	Mathematics	கணிதம்
arc length	வில் நீளம்	Mathematics	கணிதம்
major arc	பெரு வில்	Mathematics	கணிதம்
minor arc	சிறு வில்	Mathematics	கணிதம்
arc of a circle	வட்ட வில்	Mathematics	கணிதம்
reverse arc	திருப்ப வில்	Mathematics	கணிதம்
arccosine	கிடக்கை வில்	Mathematics	கணிதம்
arcsine	நெடுக்கை வில்	Mathematics	கணிதம்
arc tangent	தொடுக்கை வில்	Mathematics	கணிதம்
arctic circle	ஆர்க்டிக் வட்டம்	Mathematics	கணிதம்
arcturus	சுவாதி	Mathematics	கணிதம்
arcwise connected	வில்வழி இணைந்த	Mathematics	கணிதம்
area	பரப்பளவு, பரப்பு	Mathematics	கணிதம்
area of a lune	பிறைப் பரப்பளவு	Mathematics	கணிதம்
areal	பரப்பளவுள்ள	Mathematics	கணிதம்
areal co-ordinate	பரப்பளவு ஆயம்	Mathematics	கணிதம்
areal velocity	பரப்பு விரைவுத்திறன்	Mathematics	கணிதம்
argument	கோணவீச்சு, மாறி	Mathematics	கணிதம்
argument (of a complex number)	மெய்புனையெண்ணின் கோணவீச்சு	Mathematics	கணிதம்
principle of argument	வீச்சத்தின் கோட்பாடு	Mathematics	கணிதம்
argument of a function	சார்பின்மாறி	Mathematics	கணிதம்
aries	மேடம், மேடராசி	Mathematics	கணிதம்
first point of aries	மேட முதற்புள்ளி	Mathematics	கணிதம்
arith-log paper	ஒருசார் மடக்கைத் தாள்	Mathematics	கணிதம்
arithmetic	எண்கணிதம்	Mathematics	கணிதம்
arithmetic continuum	எண்ணியல் தொடரகம்	Mathematics	கணிதம்
arithmetic mean	கூட்டு சராசரி	Mathematics	கணிதம்
p-adic arithmetic	p - வழி கணக்கு	Mathematics	கணிதம்
arithmetic progression	கூட்டு விருத்தி	Mathematics	கணிதம்
arm	தாங்கி	Mathematics	கணிதம்
array	நிரல்	Mathematics	கணிதம்
arrival rate	வருகை வீதம்	Mathematics	கணிதம்
arrow	அம்புகுறியீடு, அம்பு	Mathematics	கணிதம்
arrow category	அம்பு வகை	Mathematics	கணிதம்
left arrow	இட அம்பு	Mathematics	கணிதம்
right arrow	வல அம்பு	Mathematics	கணிதம்
articulation point	இணைப்புப் புள்ளி	Mathematics	கணிதம்
artifice	புனைவு, செயற்கை	Mathematics	கணிதம்
ascend	ஏறு	Mathematics	கணிதம்
ascendent	இலக்கினம், ஏறுபுள்ளி	Mathematics	கணிதம்
ascending	ஏறு	Mathematics	கணிதம்
ascending node	ஏறு கணு	Mathematics	கணிதம்
ascending order	ஏறு முகம்	Mathematics	கணிதம்
ascending series	ஏறு தொடர்	Mathematics	கணிதம்
assignment	ஒதுக்கீடு	Mathematics	கணிதம்
assignment problem	ஒதுக்கீட்டுக் கணக்கு	Mathematics	கணிதம்
associate	சேர்ப்பு, சேர், இணை	Mathematics	கணிதம்
associated correlation	இணை ஒட்டுறவு	Mathematics	கணிதம்
associated primes of an ideal	சீர்மத்தைச் சார்ந்த பகாமங்கள்	Mathematics	கணிதம்
associated tensor	இணைப்பு மீநெறியம்	Mathematics	கணிதம்
associates	இணையன்கள்	Mathematics	கணிதம்
association	இணைபு	Mathematics	கணிதம்
coefficient of association	இணைபுக் கெழு	Mathematics	கணிதம்
complete association	முழு இணைபு	Mathematics	கணிதம்
negative association	எதிர் இணைபு	Mathematics	கணிதம்
association of attributes	பண்புகளின் இணைபு	Mathematics	கணிதம்
partial association	பகுதி இணைபு	Mathematics	கணிதம்
associative law	சேர்ப்பு நியதி	Mathematics	கணிதம்
generalized associative law	பொதுப்படை சேர்ப்பு நியதி	Mathematics	கணிதம்
associative ring	சேர்ப்பு வளையம்	Mathematics	கணிதம்
non associative ring	சேர்ப்பு சாரா வளையம்	Mathematics	கணிதம்
asstatic	நிலையில்லா	Mathematics	கணிதம்
asstatic centre	நிலையில்லா மையம்	Mathematics	கணிதம்
asstatic equilibrium	நிலையில்லா சமநிலை	Mathematics	கணிதம்
assume	கொள்க	Mathematics	கணிதம்
assumption	தற்கோள்	Mathematics	கணிதம்
asteroid	சிறுகோள்	Mathematics	கணிதம்
asterism (lunar)	நாண்மீன்	Mathematics	கணிதம்
astronomical	வானியல்	Mathematics	கணிதம்
astronomical mean sun	வானியல் சராசரி ஞாயிறு	Mathematics	கணிதம்
astronomical refraction	வான ஒளிக்கோட்டம்	Mathematics	கணிதம்
astronomy	வானியல்	Mathematics	கணிதம்
asymmetrical	சமச்சீரிலா	Mathematics	கணிதம்
asymmetrical distribution	சமச்சீரிலாப் பரவல்	Mathematics	கணிதம்
asymmetry	சமச்சீரின்மை	Mathematics	கணிதம்
asymptote	முடிவிலாத் தொடுகோடு,கந்தழித் தொடுகோடு	Mathematics	கணிதம்
asymptotic	அணுகலான	Mathematics	கணிதம்
asymptotic cone	அணுகுவழிக் கூம்பு	Mathematics	கணிதம்
asymptotic distribution	அணுகுவழிப் பரவல்	Mathematics	கணிதம்
asymptotic expansion	அணுகுவழி விரிவு	Mathematics	கணிதம்
asymptotic series	அணுகுவழித் தொடர்	Mathematics	கணிதம்
asymptotically	அணுகல் வழியாக	Mathematics	கணிதம்
asymptotically stable	அணுகல் உறுதிநிலை	Mathematics	கணிதம்
atmosphere	வளி மண்டலம்	Mathematics	கணிதம்
atmospheric pressure	வளி மண்டல அழுத்தம்	Mathematics	கணிதம்
atom	அணு	Mathematics	கணிதம்
atomic clock	அணுகடிகாரம்	Mathematics	கணிதம்
atomic structure	அணுக்கட்டமைப்பு	Mathematics	கணிதம்
attraction	கவர்ச்சி, ஈர்ப்பு	Mathematics	கணிதம்
attractive force	கவர்ச்சி விசை	Mathematics	கணிதம்
attribute	பண்பு	Mathematics	கணிதம்
association of attribute	பண்பு இணைபு	Mathematics	கணிதம்
independent attribute(s)	சாராப் பண்புகள்	Mathematics	கணிதம்
negative attribute	எதிர்மறைப் பண்பு	Mathematics	கணிதம்
positive attribute	நிறைப் பண்பு	Mathematics	கணிதம்
augment	மிகுதிப்படுத்து	Mathematics	கணிதம்
augmenting path	மிகுதிப்படுத்தும் பாதை	Mathematics	கணிதம்
augmented	மிகுதிப்படுத்திய	Mathematics	கணிதம்
augmented homomorphism	மிகுதிப்படுத்திய செயலொப்புமை	Mathematics	கணிதம்
augmented ideal	மிகுதிப்படுத்திய சீர்மம்	Mathematics	கணிதம்
augmented matrix	மிகுதிப்படுத்திய அணி	Mathematics	கணிதம்
aurora borealis	துருவ ஒளி	Mathematics	கணிதம்
auto	தன்னியலான	Mathematics	கணிதம்
auto correlation	தன்னியல் ஒட்டுறவு	Mathematics	கணிதம்
automorphism	தன் ஒப்புமை	Mathematics	கணிதம்
inner automorphism	உள் தன் ஒப்புமை	Mathematics	கணிதம்
outer automorphism	புற தன் ஒப்புமை	Mathematics	கணிதம்
autumn	கார்காலம்	Mathematics	கணிதம்
autumnal equinox	கார் சமபகலிரவு நாள்	Mathematics	கணிதம்
auxilliary	துணை	Mathematics	கணிதம்
auxilliary circle	துணைவட்டம்	Mathematics	கணிதம்
auxilliary equation	துணைச் சமன்பாடு	Mathematics	கணிதம்
auxilliary function	துணைச் சார்பு	Mathematics	கணிதம்
auxilliary series	துணைத் தொடர்	Mathematics	கணிதம்
auxilliary solution	துணைத் தீர்வு	Mathematics	கணிதம்
availability	இருப்பு	Mathematics	கணிதம்
average	சராசரி	Mathematics	கணிதம்
average deviation	சராசரி விலக்கம்	Mathematics	கணிதம்
group average	தொகுதிச் சராசரி	Mathematics	கணிதம்
moving average	இயங்கு சராசரி	Mathematics	கணிதம்
average velocity	சராசரி திசைவேகம்	Mathematics	கணிதம்
axes	அச்சுகள்	Mathematics	கணிதம்
co-ordinate axes	ஆய அச்சுகள்	Mathematics	கணிதம்
axes of alliance	பிணைப்பு அச்சுகள்	Mathematics	கணிதம்
axes of reference	சுட்டச்சுகள்	Mathematics	கணிதம்
axes of transformation	உருமாற்ற அச்சுகள்	Mathematics	கணிதம்
rectangular axes	செங்குத்து அச்சுகள்	Mathematics	கணிதம்
axial strain	அச்சுத்திரிபு	Mathematics	கணிதம்
axial symmetry	அச்சுச்சீர்மை	Mathematics	கணிதம்
axiom	உரைகோள்	Mathematics	கணிதம்
axiom of choice	தெரிவு உரைகோள்	Mathematics	கணிதம்
axis	அச்சு	Mathematics	கணிதம்
imaginary axis	புனையச்சு	Mathematics	கணிதம்
major axis	பேரச்சு	Mathematics	கணிதம்
minor axis	சிற்றச்சு	Mathematics	கணிதம்
oblique axis	சாய்வச்சு	Mathematics	கணிதம்
axis of a star	விண்மீனின் அச்சு	Mathematics	கணிதம்
axis of glide reflection	சறுக்கு எதிரொளி அச்சு	Mathematics	கணிதம்
axis of revolution	சுற்றச்சு	Mathematics	கணிதம்
axis of rotation	சுழலச்சு	Mathematics	கணிதம்
axis of symmetry	சமச்சீரச்சு	Mathematics	கணிதம்
polar axis	புவிமுனைய அச்சு	Mathematics	கணிதம்
perspective axis	பார்வையச்சு	Mathematics	கணிதம்
transverse axis	குறுக்கச்சு	Mathematics	கணிதம்
axle	இருசு	Mathematics	கணிதம்
axonometric projection	நடுவச்சு வீழல்	Mathematics	கணிதம்
azimuth	திசைக்கோணம்	Mathematics	கணிதம்
azimuth of a star	ஒரு விண்மீனின் திசைக்கோணம்	Mathematics	கணிதம்
azimuthal	திசைக்கோணம் சார்ந்த	Mathematics	கணிதம்
azimuthal error	திசைக்கோணப் பிழை	Mathematics	கணிதம்
azimuthal plane	திசைக்கோணத் தளம்	Mathematics	கணிதம்
backward	பின்முக	Mathematics	கணிதம்
backward difference	பின்முக வேறுபாடு	Mathematics	கணிதம்
backward difference formula	பின்முக வேறுபாட்டு வாய்பாடு	Mathematics	கணிதம்
balance	துலாக்கோல், தராசு, மீதி	Mathematics	கணிதம்
ball	பந்து	Mathematics	கணிதம்
boundary of a ball	பந்தின் வரம்பிடம்	Mathematics	கணிதம்
closed ball	மூடிய பந்து	Mathematics	கணிதம்
n ball	n - பந்து	Mathematics	கணிதம்
open ball	திறந்த பந்து	Mathematics	கணிதம்
ballistic curve	எறிபொருளின் வளைபாதை	Mathematics	கணிதம்
ballistic pendulum	எறியூசல்	Mathematics	கணிதம்
band	பட்டை	Mathematics	கணிதம்
band spiral	கம்பிச்சுருள்	Mathematics	கணிதம்
bankruptcy	திவால், நொடிப்பு	Mathematics	கணிதம்
bar	பட்டை	Mathematics	கணிதம்
compound bar	கூட்டுப்பட்டை	Mathematics	கணிதம்
bar diagram /chart	பட்டைவிளக்கப்படம்,விளக்க அட்டவணை	Mathematics	கணிதம்
base	அடி, அடிப்படை, அடித்தளம்	Mathematics	கணிதம்
base angle	அடிக்கோணம்	Mathematics	கணிதம்
data base	அடிப்படைத் தரவு	Mathematics	கணிதம்
base line	அடிப்படைக்கோடு	Mathematics	கணிதம்
base of a logarithm	மடக்கையின் அடி	Mathematics	கணிதம்
base period	அடிப்படைக்காலம்	Mathematics	கணிதம்
sub base	(திணைய) உள் அடி	Mathematics	கணிதம்
base (topology)	திணைய அடி	Mathematics	கணிதம்
base year	அடிப்படை ஆண்டு	Mathematics	கணிதம்
basic	அடிப்படை	Mathematics	கணிதம்
basic form	அடிப்படை வடிவம்	Mathematics	கணிதம்
basic units of measurement	அடிப்படை அளத்தல் அலகுகள்	Mathematics	கணிதம்
basic vector	அடிப்படைத் திசையன்	Mathematics	கணிதம்
basis	அடிக்கணம்	Mathematics	கணிதம்
standard basis	இயல் அடிக்கணம்	Mathematics	கணிதம்
sub basis	துணை அடிக்கணம்	Mathematics	கணிதம்
beam	கற்றை	Mathematics	கணிதம்
bending of beam	விட்டத்தின் வளைவு	Mathematics	கணிதம்
beam of light	ஒளிக்கற்றை	Mathematics	கணிதம்
beat	விம்மல், துடிப்பு	Mathematics	கணிதம்
frequency of beat	துடிப்பின் நிகழ்வெண்	Mathematics	கணிதம்
bending moment	வளை திருப்புமை	Mathematics	கணிதம்
best fit	சீரிய பொருத்தம்	Mathematics	கணிதம்
betelgeuse	திருவாதிரை	Mathematics	கணிதம்
biadditive	இருபுற கூட்டல்	Mathematics	கணிதம்
biadditive function	இருபுற கூட்டல் சார்பு	Mathematics	கணிதம்
biased	பிரட்சி, கோடிய	Mathematics	கணிதம்
biased variable	கோடிய மாறி	Mathematics	கணிதம்
bifocal property	இருகுவியப் பண்பு	Mathematics	கணிதம்
bifunctor	இருமாறி வகையினச் சார்பு	Mathematics	கணிதம்
bijection	இருபுறப்பான்	Mathematics	கணிதம்
bijective	இருபுற	Mathematics	கணிதம்
bilinear	இருசரிவு நேரியலான	Mathematics	கணிதம்
alternating bilinear form	ஒன்றாட இருமாறி நேரியல் அமைப்பு	Mathematics	கணிதம்
bilinear form	இருமாறி நேரியல் அமைப்பு	Mathematics	கணிதம்
bilinear map	இருமாறி நேரியல் கோர்த்தல்	Mathematics	கணிதம்
bilinear transformation	இருமாறி நேரியல் உருமாற்றம்	Mathematics	கணிதம்
bill	கேட்பு, வலை	Mathematics	கணிதம்
bill at sight	காட்சி உண்டியல்	Mathematics	கணிதம்
bill of exchange	வெளிநாட்டு மாற்று உண்டியல்	Mathematics	கணிதம்
bimodal	இருமுகட்டு	Mathematics	கணிதம்
bimodule	இருபுறக்கலம்	Mathematics	கணிதம்
binaries	இணை விண்மீன்கள்	Mathematics	கணிதம்
eclipsing binaries	மறைக்கக்கூடிய இணை விண்மீன்கள்	Mathematics	கணிதம்
true binaries	இயல் இணை விண்மீன்கள்	Mathematics	கணிதம்
visual binaries	காட்சி இணை விண்மீன்கள்	Mathematics	கணிதம்
binary	ஈரடி	Mathematics	கணிதம்
binary addition	ஈரடிக் கூட்டல்	Mathematics	கணிதம்
binary composition	ஈருறுப்புச் சேர்க்கை	Mathematics	கணிதம்
binary multiplication	இரண்டன் பெருக்கல்	Mathematics	கணிதம்
binary operation	ஈருறுப்புச் செயல்	Mathematics	கணிதம்
binary relation	ஈருறுப்பு உறவு	Mathematics	கணிதம்
binary scale	இரண்டன் மானம்	Mathematics	கணிதம்
binary system	ஈரடித் தொகுப்பு	Mathematics	கணிதம்
binomial	ஈருறுப்பு	Mathematics	கணிதம்
binomial coefficient	ஈருறுப்புக் கெழு	Mathematics	கணிதம்
binomial expansion	ஈருறுப்பு விரிவு	Mathematics	கணிதம்
binomial series	ஈருறுப்புத் தொடர்	Mathematics	கணிதம்
binormal	துணைச் செங்கோடு	Mathematics	கணிதம்
bipartite	இருகூறு	Mathematics	கணிதம்
complete bipartite graph	முழு இருகூறு கோட்டுரு	Mathematics	கணிதம்
bipartite graph	இருகூறு கோட்டுரு	Mathematics	கணிதம்
bipartition	இருகூறிடல்	Mathematics	கணிதம்
bipolar coordinates	இருமை கோண தூரக் கூறுகள்	Mathematics	கணிதம்
biquadratic	நாற்படி	Mathematics	கணிதம்
biquadratic equation	நாற்படிச் சமன்பாடு	Mathematics	கணிதம்
birth rate	பிறப்பு வீதம்	Mathematics	கணிதம்
birth death process	பிறப்பு இறப்பு முறை	Mathematics	கணிதம்
bisection	இருசமக் கூறிடல்	Mathematics	கணிதம்
bisector	இரு சமவெட்டி	Mathematics	கணிதம்
external bisector	வெளியிரு சமவெட்டி	Mathematics	கணிதம்
internal bisector	உள்ளிரு சமவெட்டி	Mathematics	கணிதம்
perpendicular bisector	செங்குத்து இருசம வெட்டி	Mathematics	கணிதம்
biserial correlation	இருதொடர் ஒட்டுறவு	Mathematics	கணிதம்
biserial correlation coefficient	இருதொடர் ஒட்டுறவுக்கெழு	Mathematics	கணிதம்
bivariate	இருமாறி	Mathematics	கணிதம்
bivariate distribution	இருமாறிப்பரவல்	Mathematics	கணிதம்
blank	வெற்றிடம்	Mathematics	கணிதம்
block	கப்பித்தாங்கி, கூட்டம், கட்டம்	Mathematics	கணிதம்
block multiplication	கட்டப் பெருக்கல்	Mathematics	கணிதம்
block and tackle	கப்பித் தாங்கியும் கயிறும்	Mathematics	கணிதம்
block diagram	கட்டப்படம்	Mathematics	கணிதம்
bob	ஊசற்குண்டு	Mathematics	கணிதம்
body	பொருள்	Mathematics	கணிதம்
elastic body	மீள்சக்திப்பொருள்	Mathematics	கணிதம்
rigid body	கட்டிறுக்கப்பொருள்	Mathematics	கணிதம்
bonus	பங்கு ஊதியம்	Mathematics	கணிதம்
bordered matrix	விளிம்பு கட்டிய அணி	Mathematics	கணிதம்
bound	வரம்பு	Mathematics	கணிதம்
greatest lower bound	மீப்பெருக்கீழ் வரம்பு	Mathematics	கணிதம்
least upper bound	மீச்சிறு மேல் வரம்பு	Mathematics	கணிதம்
boundary	எல்லை	Mathematics	கணிதம்
boundary condition	வரம்பு கட்டுப்பாடு	Mathematics	கணிதம்
boundary point	வரம்புப்புள்ளி, எல்லைப்புள்ளி	Mathematics	கணிதம்
boundary value problem	வரம்பு நிலை மதிப்புக்கணக்கு	Mathematics	கணிதம்
bounded	வரம்புறு	Mathematics	கணிதம்
bounded above	மேல் வரம்புள்ள	Mathematics	கணிதம்
bounded aggregate	வரம்புறு திரள்	Mathematics	கணிதம்
bounded below	கீழ் வரம்புறு	Mathematics	கணிதம்
bounded convergence	வரம்புக்குட்பட்ட ஒருங்கல்	Mathematics	கணிதம்
bounded function	வரம்புள்ள சார்பு	Mathematics	கணிதம்
function of bounded variation	வரம்புறு மாறல் சார்பு	Mathematics	கணிதம்
bounded region	வரம்புறு பகுதி	Mathematics	கணிதம்
bounded sequence	வரம்புறு தொடர்பு	Mathematics	கணிதம்
bounded set	வரம்புறு கணம்	Mathematics	கணிதம்
bounded surface	வரம்புள்ள தளம், வரம்புறு பரப்பு	Mathematics	கணிதம்
bounded variation	வரம்புறு மாறல், வரம்புடைய மாறுபாடு	Mathematics	கணிதம்
bounding radius	வரம்பு ஆரை	Mathematics	கணிதம்
bounding surface	வரம்பு பரப்பு	Mathematics	கணிதம்
boundless	வரம்பறு	Mathematics	கணிதம்
bounds of a function	ஒரு சார்பின் வரம்புகள்	Mathematics	கணிதம்
braces	வில்லடைப்புகள்	Mathematics	கணிதம்
brachistrocrone	விரைவு வளைவரை	Mathematics	கணிதம்
brackets	அடைப்புகள்	Mathematics	கணிதம்
curved brackets	பிறை அடைப்புகள்	Mathematics	கணிதம்
double brackets	இரட்டை அடைப்புகள்	Mathematics	கணிதம்
square brackets	பகரவடைப்புகள்	Mathematics	கணிதம்
branch	பிரிவு, கிளை	Mathematics	கணிதம்
branch cut	கிளைவெட்டு (அல்லது பிளவு)	Mathematics	கணிதம்
branch point	கிளைப்புள்ளி	Mathematics	கணிதம்
breadth	அகலம்	Mathematics	கணிதம்
breaking	முறிவு	Mathematics	கணிதம்
breaking strain	முறிதிரிபு	Mathematics	கணிதம்
breaking stress	முறிதகைவு	Mathematics	கணிதம்
bridge	பாலம்	Mathematics	கணிதம்
brightline spectra	பொலிவான நிறமாலை	Mathematics	கணிதம்
brightness	பொலிவு, ஒளிர்வு	Mathematics	கணிதம்
bubble sextant	குமிழ்க் கோண அளவி, குமிழ்க் கோணமானி	Mathematics	கணிதம்
bundle	கட்டு	Mathematics	கணிதம்
fibre bundle	இழைக்கட்டு	Mathematics	கணிதம்
vector bundle	திசையன் கட்டு	Mathematics	கணிதம்
buoyancy	மிதப்புத் தன்மை	Mathematics	கணிதம்
buoyancy surface	மிதவைத் தளம்	Mathematics	கணிதம்
cable	வடம்	Mathematics	கணிதம்
calculate	கணக்கிடு	Mathematics	கணிதம்
calculation	கணக்கீடு, கணிப்பு	Mathematics	கணிதம்
calculator	கணிப்பான்	Mathematics	கணிதம்
calculus	நுண் கணிதம்	Mathematics	கணிதம்
differential calculus	வகை நுண் கணிதம்	Mathematics	கணிதம்
integral calculus	தொகை நுண் கணிதம்	Mathematics	கணிதம்
calculus of residues	எச்சங்களின் நுண் கணிதம்	Mathematics	கணிதம்
calculus of variations	மாறுபாடுகளின் நுண் கணிதம்	Mathematics	கணிதம்
operational calculus	செயல்முறை நுண் கணிதம்	Mathematics	கணிதம்
tensor calculus	பல்திசையன் நுண் கணிதம்	Mathematics	கணிதம்
vector calculus	திசையன் நுண் கணிதம்	Mathematics	கணிதம்
cancellation law	நீக்கல் விதி	Mathematics	கணிதம்
cancer	கடகம்	Mathematics	கணிதம்
tropic of cancer	கடகரேகை	Mathematics	கணிதம்
canis major	பெருநாய் மண்டலம்	Mathematics	கணிதம்
canis minor	சிறு நாய் மண்டலம்	Mathematics	கணிதம்
canonical	நியமன	Mathematics	கணிதம்
canonical basis	நியமன அடிக்கணம்	Mathematics	கணிதம்
canonical correlation	நியமன ஒட்டுறவு	Mathematics	கணிதம்
canonical equation	நியமனச் சமன்பாடு	Mathematics	கணிதம்
canonical form	நியமன அமைப்பு (அ) வடிவம்	Mathematics	கணிதம்
canonical form of a matrix	அணியின் நியமன வடிவம்	Mathematics	கணிதம்
canonical homomorphism	நியமன செயலொப்புமை	Mathematics	கணிதம்
canonical projection	நியமன வீழல்	Mathematics	கணிதம்
rational canonical form	விகிதமுறை நியமன அமைப்பு	Mathematics	கணிதம்
canopus	அகத்தியர் (வீண்மீன்)	Mathematics	கணிதம்
capacity	கொள்ளளவு	Mathematics	கணிதம்
capacity constraint	நிபந்தனை கொள்ளளவு	Mathematics	கணிதம்
capacity of an arc	வில்லின் கொள்ளளவு	Mathematics	கணிதம்
capillary waves	நுண் புழைமை அலைகள்	Mathematics	கணிதம்
capital	முதல், மூலதனம், அசல்	Mathematics	கணிதம்
capricorn	மகரம்	Mathematics	கணிதம்
tropic of capricorn	மகரரேகை	Mathematics	கணிதம்
carat	மாற்றுத்தரம், 3.5 குண்டுமணி எடை	Mathematics	கணிதம்
carbon arc lamp	கரி வில் விளக்கு	Mathematics	கணிதம்
cardinal	முதன்மை செம்மையான	Mathematics	கணிதம்
cardinal number	செவ்வெண்	Mathematics	கணிதம்
cardinal points of the compass	திசைக்காட்டியின் செம்மைப்புள்ளிகள்	Mathematics	கணிதம்
cardinality	முதன்மை	Mathematics	கணிதம்
cardioid	நெஞ்சு வளைவரை	Mathematics	கணிதம்
case	வகை	Mathematics	கணிதம்
ambiguous case	குழப்ப வகை	Mathematics	கணிதம்
general case	பொது வகை	Mathematics	கணிதம்
particular case	குறிப்பிட்ட வகை	Mathematics	கணிதம்
singular case	அரு வகை	Mathematics	கணிதம்
special case	சிறப்பு வகை	Mathematics	கணிதம்
castor	புனர்பூசம்	Mathematics	கணிதம்
casual	தற்செயல்	Mathematics	கணிதம்
category	வகையினம்	Mathematics	கணிதம்
additive category	கூட்டல் வகை	Mathematics	கணிதம்
concrete category	திடமான வகை	Mathematics	கணிதம்
morphisms of a category	வகையின் ஒப்புமைகள்	Mathematics	கணிதம்
objects of a category	வகையின் உறுப்புகள்	Mathematics	கணிதம்
category of all categories	வகைகளின் வகை	Mathematics	கணிதம்
opposite category	எதிர்மறை வகை	Mathematics	கணிதம்
product category	வகைகளின் பெருக்கல் வகை	Mathematics	கணிதம்
skeletal category	வகையினத்தின் கூடு	Mathematics	கணிதம்
small category	குறு வகை	Mathematics	கணிதம்
catenary	சங்கிலியம்	Mathematics	கணிதம்
common catenary	பொதுச் சங்கிலியம்	Mathematics	கணிதம்
parabolic catenary	பரவளைய சங்கிலியம்	Mathematics	கணிதம்
uniform catenary	ஒருசீர்ச் சங்கிலியம்	Mathematics	கணிதம்
catenoid	கன சங்கிலியம்	Mathematics	கணிதம்
cause and effect relationship	காரணவிளைவு உறவு	Mathematics	கணிதம்
cause relationship	காரண உறவு	Mathematics	கணிதம்
c-discriminant curve	c-பண்புகாட்டி வளைவு	Mathematics	கணிதம்
celestial	வான	Mathematics	கணிதம்
celestial axis	வான அச்சு	Mathematics	கணிதம்
celestial clock	வான கடிகாரம்	Mathematics	கணிதம்
celestial coordinate	வான ஆயம்	Mathematics	கணிதம்
celestial equator	வான நடுவரை	Mathematics	கணிதம்
celestial horizon	அடிவானம்	Mathematics	கணிதம்
celestial latitude	வான கிடைவரை	Mathematics	கணிதம்
celestial longitude	வான நெடுவரை	Mathematics	கணிதம்
celestial mechanics	வான விசையியல்	Mathematics	கணிதம்
celestial meridian	வான உச்சி வட்டம்	Mathematics	கணிதம்
celestial pole	வான துருவம், வான்கோள முனை	Mathematics	கணிதம்
celestial sphere	வான் கோளம்	Mathematics	கணிதம்
cell	கண் அறை	Mathematics	கணிதம்
cellular	கண் அறைகளாலான	Mathematics	கணிதம்
cellular complex	கண் அறை கூட்டுத் தொகுதி	Mathematics	கணிதம்
cellular decomposition	கண் அறை கூறாக்கம்	Mathematics	கணிதம்
census	குழுக் கணிப்பு	Mathematics	கணிதம்
census methods	குழுக் கணிப்பு முறைகள்	Mathematics	கணிதம்
population census	மக்கள் தொகை கணிப்பு	Mathematics	கணிதம்
census report	குழுக் கணிப்பு அறிக்கை	Mathematics	கணிதம்
census return	குழுக் கணிப்பு விவரப்பட்டியல்	Mathematics	கணிதம்
cent	நூறு, சதம்	Mathematics	கணிதம்
centesimal	நூற்றின் கூறு	Mathematics	கணிதம்
centesimal method	நூற்றின் முறை	Mathematics	கணிதம்
centesimal system	நூற்றின் கூறுமுறை, நூற்று அமைப்பு	Mathematics	கணிதம்
central	மைய	Mathematics	கணிதம்
central algebra	மைய இயற்கணிதம்	Mathematics	கணிதம்
central axis	மைய அச்சு	Mathematics	கணிதம்
central conicoid	மையக்கூம்புத் திண்மம்	Mathematics	கணிதம்
central conics	மையக்கூம்பு வளைவுகள்	Mathematics	கணிதம்
central difference	மைய வேறுபாடு, மைய வித்தியாசம்	Mathematics	கணிதம்
central field	மையப்புலம்	Mathematics	கணிதம்
central force	மைய விசை	Mathematics	கணிதம்
central limit	மைய எல்லை	Mathematics	கணிதம்
central moments	மையத் திருப்புத்திறன்கள்	Mathematics	கணிதம்
central operator	மைய செயலி	Mathematics	கணிதம்
central orbit	மைய வட்டணை	Mathematics	கணிதம்
central projection	மைய வீழல்	Mathematics	கணிதம்
central simple algebra	மைய எளிய இயற்கணிதம்	Mathematics	கணிதம்
central tendency	மையப்போக்கு	Mathematics	கணிதம்
centraliser	மையமாக்கி	Mathematics	கணிதம்
centre	மையம்	Mathematics	கணிதம்
circumcentre	சுற்றுவட்ட மையம்	Mathematics	கணிதம்
excentre	வெளிவட்ட மையம்	Mathematics	கணிதம்
incentre	உள்வட்ட மையம்	Mathematics	கணிதம்
instantaneous centre	கண மையம்	Mathematics	கணிதம்
inversion centre	நேர்மாற்று மையம்	Mathematics	கணிதம்
line of centre	மைய வரை	Mathematics	கணிதம்
centre of a group	ஒரு குலத்தின் மையம்	Mathematics	கணிதம்
centre of buoyancy	மிதப்பு மையம்	Mathematics	கணிதம்
centre of curvature	வளைவு மையம்	Mathematics	கணிதம்
centre of difference	வேறுபாடு மையம்	Mathematics	கணிதம்
centre of gravity	புவியீர்ப்பு மையம்	Mathematics	கணிதம்
centre of inertia	உறழ் மையம்	Mathematics	கணிதம்
centre of mass	பொருண்மை மையம்	Mathematics	கணிதம்
centre of orbit	சுற்றுப்பாதை மையம்	Mathematics	கணிதம்
centre of oscillation	அலைவு மையம்	Mathematics	கணிதம்
centre of parallel forces	இணை விசைகளின் மையம்	Mathematics	கணிதம்
centre of perspective	பார்வை மையம்	Mathematics	கணிதம்
centre of pressure	அழுத்த மையம்	Mathematics	கணிதம்
centre of projection	வீழ்ப்பு மையம்	Mathematics	கணிதம்
centre of revolution	சுழற்சி மையம்	Mathematics	கணிதம்
centre of rotation	சுற்றல் மையம்	Mathematics	கணிதம்
centre of similitude	வடிவொப்ப மையம்	Mathematics	கணிதம்
centre of suspension	தொங்கல் மையம்	Mathematics	கணிதம்
orthocentre	செங்கோட்டு மையம், செங்குத்து மையம்	Mathematics	கணிதம்
percussion centre	தாக்கு மையம்	Mathematics	கணிதம்
centrifugal force	மையவிலக்கு விசை	Mathematics	கணிதம்
centripedal force	மையநோக்கு விசை	Mathematics	கணிதம்
centroid	மையக்கோட்டுச் சந்தி	Mathematics	கணிதம்
certain annuity	உறுதியான ஆண்டுத் தொகை	Mathematics	கணிதம்
chain	சங்கிலி	Mathematics	கணிதம்
ascending chain condition	ஏறும் சங்கிலி நிபந்தனை	Mathematics	கணிதம்
chain base	சங்கிலி அடி	Mathematics	கணிதம்
chain base method	சங்கிலி அடி முறை	Mathematics	கணிதம்
chain condition	சங்கிலி நிபந்தனை	Mathematics	கணிதம்
decending chain condition	இறங்கும் சங்கிலி நிபந்தனை	Mathematics	கணிதம்
chain index number	சங்கிலிக் குறியீட்டெண்	Mathematics	கணிதம்
refinement of a chain	சங்கிலியின் மென்மையாக்கம்	Mathematics	கணிதம்
chance	வாய்ப்பு	Mathematics	கணிதம்
game of chance	வாய்ப்புச் சார்ந்த ஆட்டம்	Mathematics	கணிதம்
law of chance	வாய்ப்பு நியதி	Mathematics	கணிதம்
chance variate	வாய்ப்பு மாறி	Mathematics	கணிதம்
change	மாற்று, மாற்றம்	Mathematics	கணிதம்
change of axis	அச்சு மாற்றம், அச்சு மாற்றல்	Mathematics	கணிதம்
change of base	அடி மாற்றம், அடி மாற்றல்	Mathematics	கணிதம்
change of base in logarithms	மடக்கையின் அடி மாற்றம்	Mathematics	கணிதம்
change of coordinates	ஆயக்கூறுகளின் மாற்றம்	Mathematics	கணிதம்
change of scale and origin	அளவும் ஆதியும் மாற்றம்	Mathematics	கணிதம்
change of unit	அலகின் மாற்றம்	Mathematics	கணிதம்
change of variable	மாறியின் மாற்றம்	Mathematics	கணிதம்
change of variables in integation	தொகையிடலில் மாறிகளின் மாற்றம்	Mathematics	கணிதம்
channel	வாய்க்கால்	Mathematics	கணிதம்
chaos	குழப்பம்	Mathematics	கணிதம்
character	பான்மை	Mathematics	கணிதம்
generalized character	பொதுப்படைப் பான்மை	Mathematics	கணிதம்
character group	பண்பு பான்மைக் (குணங்களின்) குலம்	Mathematics	கணிதம்
induced character	தூண்டப்பட்ட பான்மை பண்பு	Mathematics	கணிதம்
irreducible character	குறுக்க முடியாத பண்பு	Mathematics	கணிதம்
linear character	நேரியல் பண்பு	Mathematics	கணிதம்
character of a group	ஒரு குலத்தின் குலமொன்றன் பான்மை	Mathematics	கணிதம்
characteristic	சிறப்பு, சிறப்பியல்பு, பான்மை	Mathematics	கணிதம்
characteristic curve	பான்மை வளைகோடு	Mathematics	கணிதம்
characteristic equation	பான்மைச் சமன்பாடு	Mathematics	கணிதம்
characteristic function	சார்பு, சிறப்புச் சார்பு	Mathematics	கணிதம்
characteristic line	பான்மைக் கோடு	Mathematics	கணிதம்
characteristic of a logarithm	மடக்கையின் முழு எண் பாகம்	Mathematics	கணிதம்
characteristic of a ring	வளையப் பான்மை	Mathematics	கணிதம்
characteristic of the envelope	தழுவியின் பான்மை	Mathematics	கணிதம்
characteristic polynomial	பான்மை பல்லுறுப்பான்	Mathematics	கணிதம்
characteristic root (cf.- value)	பான்மை மூலம்	Mathematics	கணிதம்
characteristic strip	பான்மை துண்டு	Mathematics	கணிதம்
characteristic subgroup	பான்மை உட்குலம்	Mathematics	கணிதம்
characteristic value (cf - root)	பான்மை மதிப்பு	Mathematics	கணிதம்
characteristic vector	பான்மை திசையன்	Mathematics	கணிதம்
charge density	மின்னூட்ட அடர்த்தி	Mathematics	கணிதம்
chart	விளக்கப்படம், வரைபடம்	Mathematics	கணிதம்
alignment chart	இணைப்பு விளக்கப்படம்	Mathematics	கணிதம்
control chart	கட்டுப்பாட்டு விளக்கப்படம்	Mathematics	கணிதம்
logarithmic chart	மடக்கை விளக்கப்படம்	Mathematics	கணிதம்
mean chart	சராசரிகளின் விளக்கப்படம்	Mathematics	கணிதம்
range chart	வீச்சு விளக்கப்படம்	Mathematics	கணிதம்
chart ratio (semi log or arthlog)	விகித விளக்கப்படம், ஒருசார் மடக்கைப்படம்	Mathematics	கணிதம்
statistical chart	புள்ளிவிவரப் படம்	Mathematics	கணிதம்
chart strata or zone	வகுப்புப்படி நிலை விளக்கப்படம்	Mathematics	கணிதம்
chord	நாண்	Mathematics	கணிதம்
common chord	பொது நாண்	Mathematics	கணிதம்
conjugate chord	இணை நாண்	Mathematics	கணிதம்
focal chord	குவிய நாண்	Mathematics	கணிதம்
chord of contact	தொடு நாண்	Mathematics	கணிதம்
chromatic	வண்ண	Mathematics	கணிதம்
chromatic edge	வண்ண விளிம்பு	Mathematics	கணிதம்
chromatic graph	வண்ண கோட்டுரு	Mathematics	கணிதம்
chromatic index	வண்ணக் குறியீடு	Mathematics	கணிதம்
chromatic number	வண்ண எண்	Mathematics	கணிதம்
chromosphere	நிறமண்டலம்	Mathematics	கணிதம்
solar chromosphere	கதிரவனின் நிறமண்டலம்	Mathematics	கணிதம்
chronograph	காலக் கணிப்புப்பொறி	Mathematics	கணிதம்
chronometer	கடிகாரம்	Mathematics	கணிதம்
cipher	சுழி, பூச்சியம்	Mathematics	கணிதம்
circle	வட்டம்	Mathematics	கணிதம்
auxiliary circle	துணை வட்டம்	Mathematics	கணிதம்
circumscribed circle	சுற்று வட்டம்	Mathematics	கணிதம்
coaxal circle	பொது அச்சு வட்டம்	Mathematics	கணிதம்
concentric circle	பொதுமைய வட்டம்	Mathematics	கணிதம்
circle diagram	வட்ட விளக்கப்படம்	Mathematics	கணிதம்
director circle	குத்துத் தொடுகோடு வட்டம்	Mathematics	கணிதம்
great circle	பெரு வட்டம்	Mathematics	கணிதம்
inscribed circle	உள்தொடு வட்டம்	Mathematics	கணிதம்
circle of convergence	ஒருங்கல் வட்டம்	Mathematics	கணிதம்
circle of inversion	நேர்மாற்றல் வட்டம்	Mathematics	கணிதம்
circle of nine points	ஒன்பது புள்ளி வட்டம்	Mathematics	கணிதம்
circle of similitude	வடிவொப்பு வட்டம்	Mathematics	கணிதம்
orthogonal circle	செங்குத்து வட்டம்	Mathematics	கணிதம்
orthogonal system of circle	செங்குத்து வட்டங்களின் தொகுதி	Mathematics	கணிதம்
orthogonal system of coaxial circle	பொது அச்சு செங்குத்து வட்டங்களின் தொகுதி	Mathematics	கணிதம்
osculating circle	கொஞ்சுவட்டம்	Mathematics	கணிதம்
segment of a circle	வட்டத்துண்டு	Mathematics	கணிதம்
semicircle	அரைவட்டம்	Mathematics	கணிதம்
small circle	சிறு வட்டம்	Mathematics	கணிதம்
circuit	சுற்று, வட்டகை	Mathematics	கணிதம்
circular	வட்டமான	Mathematics	கணிதம்
circular diagram	வட்ட விளக்கப்படம்	Mathematics	கணிதம்
circular function	வட்டச் சார்பு	Mathematics	கணிதம்
circular measure	வட்டஅளவை	Mathematics	கணிதம்
circular motion	வட்ட இயக்கம்	Mathematics	கணிதம்
circular orbit	வட்டப்பாதை, வட்டணை	Mathematics	கணிதம்
circular permutation	வட்ட வரிசை மாற்றம்	Mathematics	கணிதம்
circular points	வட்டப் புள்ளிகள்	Mathematics	கணிதம்
circulating decimal	மீட்சிபதின்மம், மீளும் பதின்மம்	Mathematics	கணிதம்
circumcenter	சுற்றுவட்ட மையம்	Mathematics	கணிதம்
circumcircle	சுற்றுவட்டம்	Mathematics	கணிதம்
circumference	சுற்றளவு, பரிதி	Mathematics	கணிதம்
circumpolar star	மறையாமீன், எழாமீன்	Mathematics	கணிதம்
circumscribe	சுற்றிவரை	Mathematics	கணிதம்
circumscribing conic	சுற்றுக்கூம்பு வளைவு	Mathematics	கணிதம்
civil day	நடைமுறை நாள்	Mathematics	கணிதம்
civil time	நடைமுறை நேரம்	Mathematics	கணிதம்
civil year	நடைமுறை ஆண்டு	Mathematics	கணிதம்
class (es)	வகுப்பு	Mathematics	கணிதம்
boundary class	எல்லை வகுப்பு	Mathematics	கணிதம்
characteristic class	பான்மை வகுப்பு	Mathematics	கணிதம்
conjugate class	இணையிய வகுப்பு	Mathematics	கணிதம்
disjoint class	பொது உறுப்பிலா வகுப்பு	Mathematics	கணிதம்
class equation	வகுப்புச் சமன்பாடு	Mathematics	கணிதம்
equivalence class	சமான வகுப்பு	Mathematics	கணிதம்
finite class	முடிவுடைய வகுப்பு	Mathematics	கணிதம்
frequency class	வகுப்பு அலைவெண்	Mathematics	கணிதம்
infinite class	முடிவில்லா வகுப்பு	Mathematics	கணிதம்
class interval	வகுப்பு இடைவெளி	Mathematics	கணிதம்
class limit	வகுப்பு வரம்பு	Mathematics	கணிதம்
class mark	வகுப்புக் குறிப்பெண்	Mathematics	கணிதம்
midvalue of class	வகுப்பு நடுமதிப்பு	Mathematics	கணிதம்
class of sets	கணங்களின் வகுப்பு	Mathematics	கணிதம்
ultimate class	இறுதி வகுப்பு	Mathematics	கணிதம்
classification	வகைப்பாடு	Mathematics	கணிதம்
manifold classification	பல்வழி வகைப்பாடு	Mathematics	கணிதம்
one way classification	ஒருவழி வகைப்பாடு	Mathematics	கணிதம்
three way classification	மூவழி வகைப்பாடு	Mathematics	கணிதம்
two way classification	இருவழி வகைப்பாடு	Mathematics	கணிதம்
classify	வகைப்படுத்து	Mathematics	கணிதம்
clique	குறு கும்பு	Mathematics	கணிதம்
clique number	குறு கும்பு எண்	Mathematics	கணிதம்
clock	கடிகாரம்	Mathematics	கணிதம்
celestial (sideral) clock	வானியல் கடிகாரம், (மீன்வழி)	Mathematics	கணிதம்
clock wise	வலஞ்சுழியாக	Mathematics	கணிதம்
clock stars	காலங்குறிக்கும் விண்மீன்கள்	Mathematics	கணிதம்
closed	மூடிய, அடைத்த	Mathematics	கணிதம்
closed contour	அடைத்த சமவரை	Mathematics	கணிதம்
closed form	மூடிய வடிவம்	Mathematics	கணிதம்
closed interval	மூடிய இடைவெளி	Mathematics	கணிதம்
closed mapping	மூடிய கோர்த்தல்	Mathematics	கணிதம்
closed rectangle	மூடிய செவ்வகம்	Mathematics	கணிதம்
closed region	அடைத்த பகுதி, மூடிய பகுதி	Mathematics	கணிதம்
closed set	மூடிய கணம், அடைவுற்ற கணம்	Mathematics	கணிதம்
closed sphere	மூடிய கோளம்	Mathematics	கணிதம்
closed strips	மூடிய பட்டைகள்	Mathematics	கணிதம்
closed surface	அடைத்த பரப்பு	Mathematics	கணிதம்
closed walk	மூடிய நடை	Mathematics	கணிதம்
closeness of fit	பொருத்தத்தின் செம்மை	Mathematics	கணிதம்
closure	அடைப்பு, மூடி	Mathematics	கணிதம்
closure law	அடைப்பு விதி	Mathematics	கணிதம்
closure of a set	கணத்தின் அடைப்பு	Mathematics	கணிதம்
uniform closure	சீரான அடைப்பு	Mathematics	கணிதம்
cluster of stars	விண்மீன் திரள், உடுத்திரள்	Mathematics	கணிதம்
cluster sampling	திரள்முறைக் கூறிடல்	Mathematics	கணிதம்
coaltitude	இணையேற்றம்	Mathematics	கணிதம்
coaltitude of a celestial point	வான்புள்ளியின் இணையேற்றம்	Mathematics	கணிதம்
coaxial	பொது அச்சுள்ள	Mathematics	கணிதம்
coaxial circles	பொது அச்சு வட்டங்கள்	Mathematics	கணிதம்
coaxial conjugate	(ஓரச்சு) இணையியம்	Mathematics	கணிதம்
co-domain	இணை அரங்கம்	Mathematics	கணிதம்
coefficient	கெழு	Mathematics	கணிதம்
binomial coefficient	ஈருறுப்புக் கெழு	Mathematics	கணிதம்
colligation coefficient	இணைப்புக் கெழு	Mathematics	கணிதம்
constant	மாறிலிக் கெழு	Mathematics	கணிதம்
detached constant	பிரித்தகெழு	Mathematics	கணிதம்
differential constant	வகைக் கெழு	Mathematics	கணிதம்
leading constant	தலைமைக் கெழு	Mathematics	கணிதம்
literal constant	எழுத்துக் கெழு	Mathematics	கணிதம்
constant matrix	கெழு அணி	Mathematics	கணிதம்
constant of aberration	பிறழ்ச்சிக் கெழு	Mathematics	கணிதம்
constant of association	சேர்ப்புக் கெழு	Mathematics	கணிதம்
constant of colligation	இணைப்புக் கெழு	Mathematics	கணிதம்
constant of contingency	நேர்வுக் கெழு	Mathematics	கணிதம்
constant of correlation	ஒப்புறவுக் கெழு	Mathematics	கணிதம்
constant of friction	உராய்வுக் கெழு	Mathematics	கணிதம்
constant of impact	தாக்கக் கெழு	Mathematics	கணிதம்
constant of regression	பின்னடைவுக் கெழு	Mathematics	கணிதம்
constant of reliability	நம்பகக் கெழு	Mathematics	கணிதம்
constant of restitution	மீள்மைக் கெழு	Mathematics	கணிதம்
constant of skewness	கோட்டக் கெழு	Mathematics	கணிதம்
constant of variations	மாறுபாட்டுக் கெழு	Mathematics	கணிதம்
partial differential constant	பகுதி வகையீட்டுக் கெழு	Mathematics	கணிதம்
scalar constant	கெழு	Mathematics	கணிதம்
successive differential constant	அடுத்தடுத்த வகைக்கெழு	Mathematics	கணிதம்
total differential constant	மொத்த வகைக்கெழு	Mathematics	கணிதம்
undetermined constant	தேராக் கெழு	Mathematics	கணிதம்
co-factor	இணைக்காரணி, துணைக்காரணி	Mathematics	கணிதம்
cohomology	இணை அமைப்பு ஒப்புமை	Mathematics	கணிதம்
cohomology group	இணை அமைப்பு ஒப்புமைக்குலம்	Mathematics	கணிதம்
coil	சுருள்	Mathematics	கணிதம்
coincide	ஒன்றுதல்	Mathematics	கணிதம்
coincident	ஒன்றிய, ஒன்றுபட்ட	Mathematics	கணிதம்
coincident lines	ஒன்றிய நேர்கோடுகள்	Mathematics	கணிதம்
cokernel	இணை உட்கரு	Mathematics	கணிதம்
colatitude	துணை அகலாங்கு, இணை அகலாங்கு	Mathematics	கணிதம்
collection	கூட்டம்	Mathematics	கணிதம்
colligation	இணைப்பு	Mathematics	கணிதம்
colligation coefficient	இணைப்புக் கெழு	Mathematics	கணிதம்
collimate	நேர்வரிசையாக்கு	Mathematics	கணிதம்
collimation	நேர்வரிசைப்படுத்தல்	Mathematics	கணிதம்
collimation error	நேர்வரிசைப்பாட்டுப் பிழை	Mathematics	கணிதம்
collimator	வரி நோக்காடி	Mathematics	கணிதம்
collinear	நேர்கோட்டு, நேர்கோட்டிலுள்ள	Mathematics	கணிதம்
collinear points	நேர்கோட்டுப் புள்ளிகள்	Mathematics	கணிதம்
collinearity	நேர்கோட்டமைவு	Mathematics	கணிதம்
collineation	இணை நீட்டல்	Mathematics	கணிதம்
collision	மோதுகை	Mathematics	கணிதம்
collision of elastic bodies	மீள்மை பொருள்களின் மோதுகை	Mathematics	கணிதம்
colon	முக்காற்புள்ளி	Mathematics	கணிதம்
colour	வண்ணம், நிறம்	Mathematics	கணிதம்
colourable graph	வண்ணமிடத்தக்க கோட்டுரு	Mathematics	கணிதம்
colouring	வண்ணமிடுதல்	Mathematics	கணிதம்
column	நிரல்	Mathematics	கணிதம்
column graph	நிரல் கோட்டுரு	Mathematics	கணிதம்
column in a determinant	ஓரணிக்கோவையின் நிரல்	Mathematics	கணிதம்
column matrix	நிரல் அணி	Mathematics	கணிதம்
column space	நிரல் வெளி	Mathematics	கணிதம்
column vector	நிரல்	Mathematics	கணிதம்
colure	வான துருவ வட்டம்	Mathematics	கணிதம்
colure equinoctial	சம இரவு வட்டம்	Mathematics	கணிதம்
colure solsticial	வான துருவ குத்துவட்டம்	Mathematics	கணிதம்
combination	கூட்டு	Mathematics	கணிதம்
combination tone	கூட்டோசை	Mathematics	கணிதம்
comet	வால் விண்மீன்	Mathematics	கணிதம்
comma	காற்புள்ளி	Mathematics	கணிதம்
commensurable	பொது அளவுள்ள	Mathematics	கணிதம்
commensurable quantity	பொது அளவுள்ள கணியம்	Mathematics	கணிதம்
commission	தரகு	Mathematics	கணிதம்
common	பொதுவான, பொது	Mathematics	கணிதம்
common angle	பொதுக்கோணம்	Mathematics	கணிதம்
common base	பொது அடி	Mathematics	கணிதம்
common catenary	பொதுச் சங்கிலியம்	Mathematics	கணிதம்
common chord	பொது நாண்	Mathematics	கணிதம்
common denominator	பொதுவகுதி எண்	Mathematics	கணிதம்
common difference	பொது வேறுபாடு	Mathematics	கணிதம்
common divisor	பொதுவகு எண்	Mathematics	கணிதம்
common factor	பொதுக்காரணி	Mathematics	கணிதம்
common fraction	பொதுப் பின்னம்	Mathematics	கணிதம்
common logarithm	பொது மடக்கை	Mathematics	கணிதம்
common measure	பொது அளவை	Mathematics	கணிதம்
common multiple	பொது மடங்கு	Mathematics	கணிதம்
common ratio	பொது விகிதம்	Mathematics	கணிதம்
common root	பொது மூலம்	Mathematics	கணிதம்
common section	பொது வெட்டு	Mathematics	கணிதம்
common side	பொதுப் பக்கம்	Mathematics	கணிதம்
common tangent	பொதுத் தொடுகோடு	Mathematics	கணிதம்
direct common tangent	நேர் பொதுத் தொடுகோடு	Mathematics	கணிதம்
transverse common tangent	குறுக்குப் பொதுத் தொடுகோடு	Mathematics	கணிதம்
common term	பொது உறுப்பு	Mathematics	கணிதம்
commutant	பரிமாற்றன்	Mathematics	கணிதம்
commutation factor	பரிமாற்றல் காரணி	Mathematics	கணிதம்
commutative	பரிமாற்று	Mathematics	கணிதம்
commutative group	பரிமாற்றுக் குலம்	Mathematics	கணிதம்
commutative law	பரிமாற்று விதி	Mathematics	கணிதம்
commutative law of addition	கூட்டலின் பரிமாற்று விதி	Mathematics	கணிதம்
commutative ring	பரிமாற்று வளையம்	Mathematics	கணிதம்
commutator	பரிமாற்றி	Mathematics	கணிதம்
commuting variables	பரிமாறும் மாறிகள்	Mathematics	கணிதம்
compact	கச்சிதமான	Mathematics	கணிதம்
compact metric space	(கச்சிதமான) யாப்பு வெளி	Mathematics	கணிதம்
compact set	(கச்சிதமான) கணம்	Mathematics	கணிதம்
compact subspace	(கச்சிதமான) உள்வெளி	Mathematics	கணிதம்
compact topological space	(கச்சிதமான) திணையன் வெளி	Mathematics	கணிதம்
compactification	கச்சிதப்படுத்தல், நெருக்கல்	Mathematics	கணிதம்
compactness	கச்சிதம், நெருக்கம்	Mathematics	கணிதம்
companion matrix	துணை அணி	Mathematics	கணிதம்
comparable elements	ஒப்பிடக்கூடிய உறுப்புகள்	Mathematics	கணிதம்
compare	ஒப்பிடு	Mathematics	கணிதம்
comparison	ஒப்பீடு	Mathematics	கணிதம்
comparison curve	ஒப்பீட்டு வளைவரை	Mathematics	கணிதம்
comparison test	ஒப்பீட்டுச் சோதனை	Mathematics	கணிதம்
comparison triangle	ஒப்பீட்டு முக்கோணம்	Mathematics	கணிதம்
compass	கவராயம்	Mathematics	கணிதம்
compatible equations	இசைவான	Mathematics	கணிதம்
compendium of statistics	புள்ளி விவரத் தொகுப்பு	Mathematics	கணிதம்
compensated pendulam	ஈடுசெய்த ஊசல்	Mathematics	கணிதம்
complement	நிரப்பி	Mathematics	கணிதம்
absolute complement	தனி நிரப்பி	Mathematics	கணிதம்
complement of a digraph	வரைபட திசை நிரப்பி	Mathematics	கணிதம்
complement of a graph	வரைபட நிரப்பி	Mathematics	கணிதம்
complement of a set	ஒரு கணத்தின் நிரப்பி	Mathematics	கணிதம்
relative complement	சார்ந்த நிரப்பி	Mathematics	கணிதம்
complementary	நிரப்பு	Mathematics	கணிதம்
complementary addition	நிரப்புக் கூட்டல்	Mathematics	கணிதம்
complementary angle	நிரப்புக் கோணம்	Mathematics	கணிதம்
complementary function	நிரப்புச் சார்பு	Mathematics	கணிதம்
complementary slackness	நிரப்புத் தொய்வு	Mathematics	கணிதம்
complementary sub-space	நிரப்பு உள்வெளி	Mathematics	கணிதம்
complementation	நிரப்புதல், நிரப்பல்	Mathematics	கணிதம்
complete	முழு, நிறைவாக்கு	Mathematics	கணிதம்
complete bipartite graph	இருகூறிட்ட முழு கோட்டுரு	Mathematics	கணிதம்
complete graph	முழு கோட்டுரு	Mathematics	கணிதம்
complete integral	முழு தொகையம், முழு தொகையீடு	Mathematics	கணிதம்
complete k-partite graph	k- கூறிட்ட முழு கோட்டுரு	Mathematics	கணிதம்
complete metric space	முழு யாப்பு வெளி	Mathematics	கணிதம்
complete ordered field	முழு வரிசையிட்ட புலம்	Mathematics	கணிதம்
complete orthonormal set	முழு அலகு செங்குத்து கணம்	Mathematics	கணிதம்
completely regular space	முழுமையான ஒழுங்கு வெளி	Mathematics	கணிதம்
completing the square	வர்க்க நிறைவாக்கல்	Mathematics	கணிதம்
completion of a metric space	யாப்பு வெளியின் முழுமை (ஆக்குதல்)	Mathematics	கணிதம்
completion	முழுமையாக்கல்	Mathematics	கணிதம்
complex	மெய்ப்புனை	Mathematics	கணிதம்
cellular complex	கண் அறைக் கூட்டுத்தொகுதி	Mathematics	கணிதம்
chain complex	சங்கிலி கூட்டுத்தொகுதி	Mathematics	கணிதம்
complex number	மெய்ப்புனை எண்	Mathematics	கணிதம்
complex plane	மெய்ப்புனை தளம்	Mathematics	கணிதம்
complex quantity	மெய்ப்புனை கணியம்	Mathematics	கணிதம்
complex representation	மெய்ப்புனை சார்பாண்மை	Mathematics	கணிதம்
complex root	மெய்ப்புனை மூலம்	Mathematics	கணிதம்
complex series	மெய்ப்புனைத் தொடர்	Mathematics	கணிதம்
simplicial complex	பன்முக கூட்டுத் தொகுதி	Mathematics	கணிதம்
complex terms	மெய்ப்புனை உறுப்புகள்	Mathematics	கணிதம்
complex variable	மெய்ப்புனை மாறி	Mathematics	கணிதம்
componendo dividendo	கூட்டல் கழித்தல் விகிதசமம்	Mathematics	கணிதம்
component	கூறு	Mathematics	கணிதம்
acceleration component	முடுக்ககூறு	Mathematics	கணிதம்
connected component	இணைந்தகூறு	Mathematics	கணிதம்
force component	விசைக்கூறு	Mathematics	கணிதம்
horizontal component	கிடைக்கூறு	Mathematics	கணிதம்
component interval	இடைவெளிக்கூறு	Mathematics	கணிதம்
isolated component	தனித்தகூறு	Mathematics	கணிதம்
component of a function	சார்பின் கூறு	Mathematics	கணிதம்
physical component	இயற்பியல் கூறு	Mathematics	கணிதம்
rectangular component	செங்குத்துக்கூறு	Mathematics	கணிதம்
vertical component	நிலைக்குத்துக்கூறு	Mathematics	கணிதம்
compose	இணைக்க	Mathematics	கணிதம்
composite	இணைந்த	Mathematics	கணிதம்
composite function	இணைந்த சார்பு	Mathematics	கணிதம்
composite number	இணைந்த எண், பகுஎண்	Mathematics	கணிதம்
composition	இணைக்கம்	Mathematics	கணிதம்
composition algebra	இணைக்க இயற்கணிதம்	Mathematics	கணிதம்
composition of forces	விசைகளின் இணைக்கம்	Mathematics	கணிதம்
composition of functions	சார்புகளின் இணைக்கம்	Mathematics	கணிதம்
composition of permutations	வரிசை மாற்றங்களின் இணைக்கம்	Mathematics	கணிதம்
composition of relations	தொடர்புகளின் இணைக்கம்	Mathematics	கணிதம்
compound	கூட்டு	Mathematics	கணிதம்
compound addition	கூட்டுக் கூட்டல்	Mathematics	கணிதம்
compound bar diagram	கூட்டுப் பட்டை விளக்கப்படம்	Mathematics	கணிதம்
compound division	கூட்டு வகுத்தல்	Mathematics	கணிதம்
compound events	கூட்டு நிகழ்ச்சிகள்	Mathematics	கணிதம்
compound expression	கூட்டுக் கோவை	Mathematics	கணிதம்
compound fraction	கூட்டுப்பின்னம்	Mathematics	கணிதம்
compound interest	கூட்டுவட்டி	Mathematics	கணிதம்
compound multiplication	கூட்டுப்பெருக்கல்	Mathematics	கணிதம்
compound number	கூட்டுஎண்	Mathematics	கணிதம்
compound pendulum	கூட்டூசல் (கூட்டு ஊசல்)	Mathematics	கணிதம்
compound practice	கூட்டுக்கடைக் கணக்குமுறை	Mathematics	கணிதம்
compound proportion	கூட்டுவிகிதசமம்	Mathematics	கணிதம்
compound quantity	கூட்டு கணியம்	Mathematics	கணிதம்
compound ratio	கூட்டுவிகிதம், கூட்டு தகவு	Mathematics	கணிதம்
compound rule of three	மூன்றின் கூட்டு விதி, தொடர் மூவுறுப்பு விதி	Mathematics	கணிதம்
compound subtraction	கூட்டுக் கழித்தல், கலவைக் கழித்தல்	Mathematics	கணிதம்
compounding	கூட்டுதல்	Mathematics	கணிதம்
compress	இறுக்கு, நெருக்கு	Mathematics	கணிதம்
compressible	இறுக்கத்தகு	Mathematics	கணிதம்
compression	இறுக்கம், நெருக்கம்	Mathematics	கணிதம்
compressive strain	இறுக்கத் திரிபு	Mathematics	கணிதம்
computation	கணிப்பு, கணக்கிடுதல்	Mathematics	கணிதம்
computer	கணிப்பொறி, கணினி	Mathematics	கணிதம்
concatenation	ஒன்றிணைப்பு	Mathematics	கணிதம்
concave	குழிவுள்ள, உட்குழிவான	Mathematics	கணிதம்
concave polygon	குழிவுப் பல்கோணம்	Mathematics	கணிதம்
concave upwards	மேல்பக்கக் குழிவான	Mathematics	கணிதம்
concavity	குழிவு	Mathematics	கணிதம்
concentration	செறிவு	Mathematics	கணிதம்
concentric	பொதுமைய	Mathematics	கணிதம்
concentric circles	பொதுமைய வட்டங்கள்	Mathematics	கணிதம்
concept	கருத்து, பொதுக்கொள்கை	Mathematics	கணிதம்
conchoid	சங்குரு	Mathematics	கணிதம்
conclusion	முடிவு	Mathematics	கணிதம்
concomitant	உடனியங்கு(கின்ற)	Mathematics	கணிதம்
concurrence	(சந்திப்பு) ஒருங்கிசைவு	Mathematics	கணிதம்
point of concurrence	ஒருங்கு புள்ளி	Mathematics	கணிதம்
concurrent	புள்ளியில் ஒருங்கும்	Mathematics	கணிதம்
concurrent diagonal scale	ஒருங்கிசை மூலைவிட்ட அளவு கோல்	Mathematics	கணிதம்
concurrent forces	ஒருங்கிசை(யும்) விசைகள்	Mathematics	கணிதம்
concurrent lines	ஒரு புள்ளி வழிக்கோடுகள்	Mathematics	கணிதம்
concurrent planes	ஒருங்கிசை(யும் சம)தளங்கள்	Mathematics	கணிதம்
concyclic	ஒரே பரிதியிலுள்ள	Mathematics	கணிதம்
concyclic points	ஒரே பரிதிப்புள்ளிகள், ஒருவட்டப் புள்ளிகள்	Mathematics	கணிதம்
condensation	சுருக்கம்	Mathematics	கணிதம்
condensation point	சுருக்கப்புள்ளி	Mathematics	கணிதம்
condensation test	சுருக்கல் சோதனை	Mathematics	கணிதம்
condition	நிபந்தனை, கட்டுதிட்டம்	Mathematics	கணிதம்
condition of equilibrium	சமநிலை நிபந்தனை	Mathematics	கணிதம்
condition of stability	உறுதிநிலை நிபந்தனை	Mathematics	கணிதம்
necessary condition	வேண்டிய நிபந்தனை	Mathematics	கணிதம்
necessary and sufficient condition	வேண்டிய, போதிய நிபந்தனை	Mathematics	கணிதம்
sufficient condition	போதிய நிபந்தனை	Mathematics	கணிதம்
conditional	நிபந்தனையான	Mathematics	கணிதம்
conditional convergence	நிபந்தனை ஒருங்கல்	Mathematics	கணிதம்
conditional equality	நிபந்தனைச் சமன்	Mathematics	கணிதம்
conditional equation	நிபந்தனைச் சமன்பாடு	Mathematics	கணிதம்
conditional statement	நிபந்தனைக் கூற்று	Mathematics	கணிதம்
conditionally convergent series	நிபந்தனை ஒருங்கு தொடர்	Mathematics	கணிதம்
conduction	கடத்தல், செலுத்துதல்	Mathematics	கணிதம்
conduction of current	மின்னோட்டம் கடத்தல்	Mathematics	கணிதம்
conduction term	கடத்தல் உறுப்பு	Mathematics	கணிதம்
conductivity	கடத்து திறன்	Mathematics	கணிதம்
cone	கூம்பு	Mathematics	கணிதம்
enveloping cone	தழுவும் கூம்பு	Mathematics	கணிதம்
finite cone	முடிவுடைய கூம்பு	Mathematics	கணிதம்
frustum of a cone	கூம்பின் முடிவெட்டு	Mathematics	கணிதம்
generator of a cone	கூம்பின் ஆக்கி	Mathematics	கணிதம்
hollow cone	உள்ளீடற்ற கூம்பு	Mathematics	கணிதம்
infinite cone	முடிவில்லா கூம்பு	Mathematics	கணிதம்
oblique cone	சாய் கூம்பு	Mathematics	கணிதம்
cone of friction	உராய்வுக் கூம்பு	Mathematics	கணிதம்
reciprocal cone	மறுதலைக் கூம்பு	Mathematics	கணிதம்
right circular cone	நேர்வட்டக் கூம்பு	Mathematics	கணிதம்
solid cone	திண்மக் கூம்பு	Mathematics	கணிதம்
surface of a cone	கூம்பின் புறப்பரப்பு	Mathematics	கணிதம்
confidence	நம்பகம்	Mathematics	கணிதம்
confidence interval	உறுதி இடைவெளி	Mathematics	கணிதம்
confidence limit	உறுதி வரம்பு	Mathematics	கணிதம்
lower confidence limit	கீழ் உறுதி வரம்பு	Mathematics	கணிதம்
upper confidence limit	மேல் உறுதி வரம்பு	Mathematics	கணிதம்
configuration	உருவ அமைப்பு	Mathematics	கணிதம்
configuration space	உருவ அமைப்பு வெளி	Mathematics	கணிதம்
confocal	பொதுக்குவியமுள்ள, பொதுக்குவிய	Mathematics	கணிதம்
confocal conics	பொதுக்குவிய கூம்புவளைவுகள்	Mathematics	கணிதம்
confocal quadrics	பொதுக்குவிய இருபடியங்கள்	Mathematics	கணிதம்
conformable	இணக்கமான, ஒத்த	Mathematics	கணிதம்
conformal	இணங்கும்	Mathematics	கணிதம்
conformal mapping	இணங்கும் கோர்த்தல்	Mathematics	கணிதம்
conformal representation	இணங்கும் சார்பாண்மை	Mathematics	கணிதம்
conformal transformation	இணங்கும் உருமாற்றம்	Mathematics	கணிதம்
congruence	ஒருங்கிசைவு	Mathematics	கணிதம்
congruent	ஒருங்கிசைவான	Mathematics	கணிதம்
modulo ‘m’	‘m’ மடங்கில் ஒருங்கிசைவு	Mathematics	கணிதம்
conic	கூம்பு வளைவு	Mathematics	கணிதம்
central conic	மையக் கூம்பு வளைவு	Mathematics	கணிதம்
envelope of a conic	கூம்பு வளைவு தழுவி	Mathematics	கணிதம்
conic section	கூம்பு வெட்டு	Mathematics	கணிதம்
conical projection	கூம்பு வீச்சு	Mathematics	கணிதம்
conical pendulam	கூம்பூசல்	Mathematics	கணிதம்
conical pipe	கூம்புக்குழாய்	Mathematics	கணிதம்
conicoid	கூம்பு வளைவுத் திண்மம்	Mathematics	கணிதம்
conjecture	யூகம்	Mathematics	கணிதம்
conjugate	இணையிய	Mathematics	கணிதம்
conjugate algebraic numbers	இயற்கணித எண்கள்	Mathematics	கணிதம்
conjugate arc	இயற்கணித வில்	Mathematics	கணிதம்
conjugate axis	இயற்கணித அச்சு	Mathematics	கணிதம்
conjugate chord	இயற்கணித நாண்	Mathematics	கணிதம்
conjugate complex number	இயற்கணித மெய்ப்புனை எண்	Mathematics	கணிதம்
conjugate diameter	இணையிய விட்டம்	Mathematics	கணிதம்
conjugate foci	இணையிய குவியங்கள்	Mathematics	கணிதம்
harmonic conjugate	இசை இணை	Mathematics	கணிதம்
conjugate line	இணையியக் கோடு	Mathematics	கணிதம்
conjugate matrix	இணையிய அணி	Mathematics	கணிதம்
conjugate numbers	இணையிய எண்கள்	Mathematics	கணிதம்
conjugate plane	இணையிய சமதளம்	Mathematics	கணிதம்
conjugate point	இணையியப் புள்ளி	Mathematics	கணிதம்
conjugate root	இணையிய மூலம்	Mathematics	கணிதம்
self conjugate triangle	தன்னிசை முக்கோணம்	Mathematics	கணிதம்
conjugate surds	இணையிய முருடுகள்	Mathematics	கணிதம்
conjugate system	இணையிய தொகுதி	Mathematics	கணிதம்
conjunction	இணையல்	Mathematics	கணிதம்
inferior conjunction	அக இணையல்	Mathematics	கணிதம்
superior conjunction	புற இணையல்	Mathematics	கணிதம்
conjunctive	ஒருங்கிசைவு	Mathematics	கணிதம்
connected	இணைந்த	Mathematics	கணிதம்
connected graph	இணைந்த (கோட்டுரு)	Mathematics	கணிதம்
connected region	இணைந்த பகுதி	Mathematics	கணிதம்
connected set	இணைந்த கணம்	Mathematics	கணிதம்
connected space	இணைந்த வெளி	Mathematics	கணிதம்
strongly connected graph	வலிமையாக இணைந்த	Mathematics	கணிதம்
unilaterally connected graph	ஒருசார்பாய் இணைந்த	Mathematics	கணிதம்
connected vertices	இணைந்த முனைகள்	Mathematics	கணிதம்
weakly connected graph	நலிவாக இணைந்த	Mathematics	கணிதம்
connection	இணைப்பு	Mathematics	கணிதம்
connectivity	இணைப்புமை	Mathematics	கணிதம்
edge connectivity	விளிம்பு இணை	Mathematics	கணிதம்
vertex connectivity	முனை இணை	Mathematics	கணிதம்
connective	இணைப்பி	Mathematics	கணிதம்
connective sentential	வாக்கிய இணைப்பி	Mathematics	கணிதம்
consecutive	அடுத்தடுத்த	Mathematics	கணிதம்
consecutive numbers	அடுத்தடுத்த எண்கள்	Mathematics	கணிதம்
consequent	விளைவு	Mathematics	கணிதம்
consequent (ratio)	பின்னுறுப்பு	Mathematics	கணிதம்
conservation	காப்பு, அழியாமை	Mathematics	கணிதம்
conservation of energy	ஆற்றல் அழியாமை	Mathematics	கணிதம்
conservation of force	காப்புநிலை விசை	Mathematics	கணிதம்
conservation of mass	பொருண்மை அழியாமை	Mathematics	கணிதம்
conservation of momentum	உந்தம் அழியாமை	Mathematics	கணிதம்
conservation of system	அமைப்பு அழியாமை (காப்புநிலைத் தொகுதி)	Mathematics	கணிதம்
conservative force field	காப்புநிலை விசைக்களம்	Mathematics	கணிதம்
conservative system	காப்புநிலை (விசைத் தொகுதி) அமைப்பு	Mathematics	கணிதம்
conservative vector field	காப்பு நிலை திசையன் களம்	Mathematics	கணிதம்
consistency	ஒவ்வுமை	Mathematics	கணிதம்
consistency condition	இசைவு (ஒவ்வுமை) நிபந்தனை	Mathematics	கணிதம்
consistency of equations	சமன்பாடுகளின் இசைவு	Mathematics	கணிதம்
consistent	இசைவு (ஒவ்வுமையு)ள்ள	Mathematics	கணிதம்
constant	மாறிலி	Mathematics	கணிதம்
arbitrary constant	குறிப்பிலா (ஏதாவதொரு) மாறிலி	Mathematics	கணிதம்
constantfunction	மாறிலிச் சார்பு	Mathematics	கணிதம்
constant of integration	தொகைய மாறிலி	Mathematics	கணிதம்
constant mapping	மாறிலிக் கோர்ப்பு	Mathematics	கணிதம்
constant of graviation	புவியீர்ப்பு மாறிலி	Mathematics	கணிதம்
constant term	மாறா உறுப்பு	Mathematics	கணிதம்
constellation	விண்மீன் குழாம், விண்மீன் மண்டலம்	Mathematics	கணிதம்
constituent of continued fraction	தொடர்பின்னக் கூறு	Mathematics	கணிதம்
constrained body	கட்டுக்குட்பட்ட பொருள்	Mathematics	கணிதம்
constrained motion	கட்டுக்குட்பட்ட இயக்கம்	Mathematics	கணிதம்
constraint	கட்டுப்பாடு	Mathematics	கணிதம்
holonomial constraint	முற்றிணக்க (முள்ள) கட்டுப்பாடு	Mathematics	கணிதம்
construct	அமை, வரை	Mathematics	கணிதம்
constructible	அமைக்கக்கூடிய	Mathematics	கணிதம்
construction	அமைப்பு	Mathematics	கணிதம்
constructive	படிப்படியான	Mathematics	கணிதம்
constructive proof	படிப்படியான நிருவல்	Mathematics	கணிதம்
contact	தொடுகை	Mathematics	கணிதம்
closest contact	மிக நெருங்கிய தொடுகை	Mathematics	கணிதம்
contact curve	தொடுகை வரை	Mathematics	கணிதம்
external contact	வெளித் தொடுகை	Mathematics	கணிதம்
internal contact	உட்தொடுகை	Mathematics	கணிதம்
contact of curves	வளைகோடுகளின் தொடுகை	Mathematics	கணிதம்
contact of first order	முதல்வரிசைத் தொடுகை	Mathematics	கணிதம்
contact of higher orders	உயர்வரிசைத் தொடுகை	Mathematics	கணிதம்
point of contact	தொடுபுள்ளி	Mathematics	கணிதம்
second order contact	இரண்டாம் வரிசைத் தொடுகை	Mathematics	கணிதம்
content	உள்ளடக்கம்	Mathematics	கணிதம்
content of a polynomial	பல்லுறுப்பானின் உள்ளுறை	Mathematics	கணிதம்
context free	சூழ்நிலை சாரா	Mathematics	கணிதம்
context sensitive	சூழ்நிலைக்குட்படும்	Mathematics	கணிதம்
contiguous	அருகமை	Mathematics	கணிதம்
contingency	நேர்வு	Mathematics	கணிதம்
coefficient of contingency	நேர்வுக் கெழு	Mathematics	கணிதம்
contingency table	நேர்வுப்பட்டியல்	Mathematics	கணிதம்
contingent annuity	நேர்வு ஆண்டுத்தொகை	Mathematics	கணிதம்
continued fraction	தொடர்பின்னம்	Mathematics	கணிதம்
continued product	தொடர் பெருக்கல்	Mathematics	கணிதம்
continued proportion	தொடர் விகித சமம்	Mathematics	கணிதம்
continuity	தொடர்ச்சி	Mathematics	கணிதம்
uniform continuity	சீரான தொடர்	Mathematics	கணிதம்
continuous	தொடர்	Mathematics	கணிதம்
continuous at a point	ஒரு புள்ளியில் தொடர்	Mathematics	கணிதம்
continuous curve	தொடர் வளைகோடு	Mathematics	கணிதம்
continuous distribution	தொடர் பரவல்	Mathematics	கணிதம்
continuous function	தொடர் சார்பு	Mathematics	கணிதம்
continuous in a domain	ஓர் அரங்கில் தொடர்	Mathematics	கணிதம்
continuous in an interval	ஓர் இடைவெளியில் தொடர்	Mathematics	கணிதம்
continuous in a neighbourhood of a poi	ஒரு புள்ளியின் அண்மையில் தொடர்ச்சியான	Mathematics	கணிதம்
jointly continuous	இணைந்து தொடர்ச்சியான	Mathematics	கணிதம்
continuous linear functional	தொடர் நேரியல் சார்புடைமை	Mathematics	கணிதம்
continuous linear transformation	தொடர் நேரியல் உருமாற்றம்	Mathematics	கணிதம்
continuous mapping	தொடர் கோர்த்தல்	Mathematics	கணிதம்
continuous variation	தொடர் மாறல்	Mathematics	கணிதம்
continuously differentiable	தொடர் வகையிடத்தக்க	Mathematics	கணிதம்
continuously differentiable curve	தொடர்ச்சியாக வகையிடத்தக்க வளைகோடு	Mathematics	கணிதம்
continuously differentiable function	தொடர்ச்சியாக வகையிடத்தக்கச் சார்பு	Mathematics	கணிதம்
continuously differentiable mapping	தொடர்ச்சியான வகையிடத்தக்க	Mathematics	கணிதம்
continuum	தொடரகம்	Mathematics	கணிதம்
continuum hypothesis	தொடரக எடுகோள்	Mathematics	கணிதம்
contour	சமன் வரை	Mathematics	கணிதம்
contour integral	சமன் வரை வழித் தொகையீடு	Mathematics	கணிதம்
contour integration	வரைத் தொகையிடல்	Mathematics	கணிதம்
contour lines	சமன் வரை கோடுகள்	Mathematics	கணிதம்
contract	சுருங்கு,சுருக்கு, ஒப்பந்தம் (வணிகம்)	Mathematics	கணிதம்
contracted	சுருக்கிய	Mathematics	கணிதம்
contracted addition	சுருக்கிய கூட்டல்	Mathematics	கணிதம்
contracted division	சுருக்கிய வகுத்தல்	Mathematics	கணிதம்
contracted edge	சுருக்க விளிம்பு	Mathematics	கணிதம்
contracted multiplication	சுருக்கிய பெருக்கல்	Mathematics	கணிதம்
contracted subtraction	சுருக்கிய கழித்தல்	Mathematics	கணிதம்
contractible	சுருக்கத்தக்க	Mathematics	கணிதம்
contractible edge	சுருக்கத்தக்க விளிம்பு	Mathematics	கணிதம்
contractible space	சுருக்கத்தக்க வெளி	Mathematics	கணிதம்
contraction	சுருக்கம், சுருக்கல்	Mathematics	கணிதம்
contraction of an edge	விளிம்பின் சுருக்கம்	Mathematics	கணிதம்
contradiction	முரண்பாடு	Mathematics	கணிதம்
contradictory	முரண்பாடான	Mathematics	கணிதம்
contrapositive	நேர்மாறான	Mathematics	கணிதம்
contrary	எதிரிடை	Mathematics	கணிதம்
contravariant	எதிர்மாறி	Mathematics	கணிதம்
contravariant functor	எதிர்மாறி வகையின சார்பு	Mathematics	கணிதம்
contravariant tensor	எதிர்மாறி (பல்திசையன்)	Mathematics	கணிதம்
contravariant vector	எதிர்மாறி திசையன்	Mathematics	கணிதம்
control	கட்டுப்பாடு	Mathematics	கணிதம்
control chart	கட்டுப்பாட்டு விளக்கப்படம்	Mathematics	கணிதம்
quality control	தரக்கட்டுப்பாடு	Mathematics	கணிதம்
convention	மரபு	Mathematics	கணிதம்
converge	ஒருங்கு	Mathematics	கணிதம்
convergence	ஒருங்கல்	Mathematics	கணிதம்
absolute convergence	அற ஒருங்கல்	Mathematics	கணிதம்
bounded convergence	எல்லையுள் ஒருங்கல்	Mathematics	கணிதம்
conditional convergence	நிபந்தனை ஒருங்கல்	Mathematics	கணிதம்
dominated convergence	விஞ்சிய ஒருங்கல்	Mathematics	கணிதம்
pointwise convergence	புள்ளிவாரி ஒருங்கல்	Mathematics	கணிதம்
pointwise convergence of functions	சார்புகளின் புள்ளிவாரி ஒருங்கல்	Mathematics	கணிதம்
radius of convergence	ஒருங்கல் ஆரம்	Mathematics	கணிதம்
unconditional convergence	நிபந்தனையற்ற ஒருங்கல்	Mathematics	கணிதம்
uniform convergence	சீரான ஒருங்கல்	Mathematics	கணிதம்
uniform convergence of functions	சார்புகளின் சீரான ஒருங்கல்	Mathematics	கணிதம்
convergent	ஒருங்கு	Mathematics	கணிதம்
absolutely convergent	அற ஒருங்கும்	Mathematics	கணிதம்
absolutely convergent series	அற ஒருங்கு தொடர்	Mathematics	கணிதம்
conditionally convergent series	நிபந்தனை ஒருங்கு தொடர்	Mathematics	கணிதம்
penultimate convergent series	ஈற்றயல் ஒருங்கு தொடர்	Mathematics	கணிதம்
convergent sequence	ஒருங்கு வரிசை	Mathematics	கணிதம்
convergent series	ஒருங்கும் தொடர்	Mathematics	கணிதம்
converse	மறுதலை	Mathematics	கணிதம்
converse of a digraph	திசைகோட்டுருவின் மறுதலை	Mathematics	கணிதம்
converse part	மறுதலை பாகம்	Mathematics	கணிதம்
conversely	மறுதலையாக	Mathematics	கணிதம்
conversion	மாற்றம்	Mathematics	கணிதம்
conversion factor	மாற்றக்காரணி	Mathematics	கணிதம்
conversion table	மாற்றல் பட்டியல்	Mathematics	கணிதம்
convex	குவி	Mathematics	கணிதம்
convex combination	குவி கூட்டு	Mathematics	கணிதம்
convex face	குவி முகம்	Mathematics	கணிதம்
convex polygon	குவி பல்கோணம்	Mathematics	கணிதம்
convex polyhedron	குவி பன்முகம்	Mathematics	கணிதம்
convex rectilinear figure	குவி நேர்க்கோட்டுருவம்	Mathematics	கணிதம்
convex set	குவி கணம்	Mathematics	கணிதம்
convex solid	குவி திண்மம்	Mathematics	கணிதம்
convex surface	குவி பரப்பு	Mathematics	கணிதம்
convex upwards	மேல்பக்கக் குவிவான	Mathematics	கணிதம்
convexity	குவிவு	Mathematics	கணிதம்
convolution	மடிப்பு, சுருளல்	Mathematics	கணிதம்
convolution integral	மடிப்புத் தொகையீடு	Mathematics	கணிதம்
convolution product	மடிப்புப் பெருக்கல்	Mathematics	கணிதம்
co-ordinate	ஆயம்	Mathematics	கணிதம்
co-ordinate axis	ஆய அச்சு	Mathematics	கணிதம்
co-ordinate curves	ஆய வளைவுகள்	Mathematics	கணிதம்
co-ordinate function	ஆயச் சார்பு	Mathematics	கணிதம்
co-ordinate geometry	ஆயத்தொலை வடிவியல்	Mathematics	கணிதம்
co-ordinate plane	ஆயக்கூற்று தளம்	Mathematics	கணிதம்
co-ordinate system	ஆயக்கூற்றமைப்பு	Mathematics	கணிதம்
co-ordinate vectors	ஆயத் திசையன்கள்	Mathematics	கணிதம்
co-ordinates	ஆயக்கூறுகள்	Mathematics	கணிதம்
celestial co-ordinates	வான ஆயக்கூறுகள்	Mathematics	கணிதம்
curvilinear co-ordinates	வளைகோட்டிய ஆயக்கூறுகள்	Mathematics	கணிதம்
cyclic co-ordinates	வட்ட ஆயக்கூறுகள்	Mathematics	கணிதம்
cylindrical co-ordinates	உருளை ஆயக்கூறுகள்	Mathematics	கணிதம்
elliptic co-ordinates	நீள்வட்ட ஆயக்கூறுகள்	Mathematics	கணிதம்
galactic co-ordinates	அண்ட ஆயக்கூறுகள்	Mathematics	கணிதம்
generalized co-ordinates	பொதுமைப்பாட்டு ஆயக்கூறுகள்	Mathematics	கணிதம்
geodesic co-ordinates	குறுக்கடி ஆயக்கூறுகள்	Mathematics	கணிதம்
homogeneous co-ordinates	ஒருபடித்தான ஆயக்கூறுகள்	Mathematics	கணிதம்
intrinsic co-ordinates	உள்ளீட்டு ஆயக்கூறுகள்	Mathematics	கணிதம்
orthogonal curvilinear co-ordinates	செங்குத்து வளைகோட்டு ஆயக்கூறுகள்	Mathematics	கணிதம்
parabolic co-ordinates	பரவளைய (சாய்மாலை) ஆயக்கூறுகள்	Mathematics	கணிதம்
plane co-ordinates	சமதள ஆயக்கூறுகள்	Mathematics	கணிதம்
polar co-ordinates	முனைய (கோணத்தொலைவு) ஆயங்கள்	Mathematics	கணிதம்
rectangular co-ordinates	செங்குத்து ஆயக்கூறுகள்	Mathematics	கணிதம்
rectilinear co-ordinates	நேர்கோட்டு ஆயக்கூறுகள்	Mathematics	கணிதம்
spherical co-ordinates	கோளக ஆயங்கள்	Mathematics	கணிதம்
co-planar	ஒரு தள	Mathematics	கணிதம்
co-planar force	ஒரு தள விசை	Mathematics	கணிதம்
co-planar point	ஒரு தளப்புள்ளி	Mathematics	கணிதம்
copolar	ஒரே அச்சுள்ள, ஓரச்சு	Mathematics	கணிதம்
coproduct	இணைப் பெருக்கல்	Mathematics	கணிதம்
copy	நகல், படி	Mathematics	கணிதம்
corepresentation	இணை சார்பாண்மை	Mathematics	கணிதம்
corollary	கிளைத்தேற்றம்	Mathematics	கணிதம்
corona	ஒளிவட்டம், ஒளிர் மகுடம்	Mathematics	கணிதம்
corona graph	ஒளிவளைய கோட்டுரு	Mathematics	கணிதம்
correct	திருத்து, திருத்தமான	Mathematics	கணிதம்
correction	திருத்தம்	Mathematics	கணிதம்
correlation	ஒட்டுறவு	Mathematics	கணிதம்
correlation analysis	ஒட்டுறவுப் பகுப்பாய்வு	Mathematics	கணிதம்
correlation analysis of the variables	மாறிகளின் ஒட்டுறவுப் பகுப்பாய்வு	Mathematics	கணிதம்
correlation coefficient	ஒட்டுறவுக்கெழு	Mathematics	கணிதம்
correlation correspondence	ஒத்திசைவு ஒட்டுறவு	Mathematics	கணிதம்
curvilinear correlation	வளைகோட்டு ஒட்டுறவு	Mathematics	கணிதம்
correlation diagram	ஒட்டுறவு விளக்கப்படம்	Mathematics	கணிதம்
multiple correlation	பன்மாறி ஒட்டுறவு	Mathematics	கணிதம்
negative correlation	எதிர்ம ஒட்டுறவு	Mathematics	கணிதம்
nonsense correlation	பொருளில்லா ஒட்டுறவு	Mathematics	கணிதம்
partial correlation	பகுதி ஒட்டுறவு	Mathematics	கணிதம்
positive correlation	நேர் ஒட்டுறவு	Mathematics	கணிதம்
rank correlation	தர ஒட்டுறவு	Mathematics	கணிதம்
correlation ratio	ஒட்டுறவு விகிதம்	Mathematics	கணிதம்
spurious correlation	போலி ஒட்டுறவு	Mathematics	கணிதம்
correlation table	ஒட்டுறவுப் பட்டியல்	Mathematics	கணிதம்
correspondence	ஒத்திசைவு, இசைவு	Mathematics	கணிதம்
corresponding	ஒத்த, ஒப்பிய	Mathematics	கணிதம்
corresponding side	ஒத்த பக்கம்	Mathematics	கணிதம்
corrugation	நெளிவு	Mathematics	கணிதம்
corvus	அத்தம்	Mathematics	கணிதம்
cosecant	தலைகீழ் நெடுக்கை	Mathematics	கணிதம்
coset	இணைகணம்	Mathematics	கணிதம்
double coset	இரட்டை இணைகணம்	Mathematics	கணிதம்
left coset	இட இணைகணம்	Mathematics	கணிதம்
right coset	வல இணைகணம்	Mathematics	கணிதம்
cosine	கிடக்கை	Mathematics	கணிதம்
cosmology	பேரண்ட இயல்	Mathematics	கணிதம்
cost	செலவு, அடக்க விலை	Mathematics	கணிதம்
set up cost	ஆரம்பச்செலவு	Mathematics	கணிதம்
ordering cost	ஆணைச்செலவு	Mathematics	கணிதம்
production cost (or purchase price)	உற்பத்திச்செலவு	Mathematics	கணிதம்
holding (or storage) cost	வைப்புச்செலவு	Mathematics	கணிதம்
solvage cost (or selling price)	விற்பனை விலை	Mathematics	கணிதம்
revenue cost	வருவாய் செலவு	Mathematics	கணிதம்
cost price	கொள்விலை	Mathematics	கணிதம்
cotangent	தலைகீழ் இருக்கை	Mathematics	கணிதம்
count	எண்ணு	Mathematics	கணிதம்
countable	எண்ணிடத்தக்க, எண்ணத்தக்கன	Mathematics	கணிதம்
countable base	எண்ணத்தக்க அடி	Mathematics	கணிதம்
countable set	எண்ணத்தக்க கணம்	Mathematics	கணிதம்
countably additive set function	எண்ணத்தக்க கூட்டுக் கணச்சார்பு	Mathematics	கணிதம்
countably compact space	எண்ணத்தக்க கச்சிதமான வெளி	Mathematics	கணிதம்
countably infinite set (or enumerable)	எண்ணத்தக்க முடிவிலாக் கணம்	Mathematics	கணிதம்
counter clock-wise	இடஞ்சுழியாக, வலமிருந்து இடம்	Mathematics	கணிதம்
counting	எண்ணுதல்	Mathematics	கணிதம்
couple	விசையிரட்டை	Mathematics	கணிதம்
moment of couple	விசையிரட்டைத் திருப்புதிறன்	Mathematics	கணிதம்
covariant	உடன் மாறி	Mathematics	கணிதம்
covariant functor	உடன் மாறி வகையின சார்பு	Mathematics	கணிதம்
covariant tensor	உடன் மாறி பல்திசையன்	Mathematics	கணிதம்
covariant vector	உடன் மாறி திசையன்	Mathematics	கணிதம்
cover (ing)	உறை	Mathematics	கணிதம்
crab nebula	நண்டு விண்மீன் குழாம்	Mathematics	கணிதம்
credit	வரவு, கடனுக்கு விற்பனை	Mathematics	கணிதம்
criterion	வரன்முறை, வரைகூறு	Mathematics	கணிதம்
critical	உய்யநிலை	Mathematics	கணிதம்
critical angle	மாறுதானக் கோணம்	Mathematics	கணிதம்
critical graph	மாறுநிலை கோட்டுரு	Mathematics	கணிதம்
critical minor	மாறுநிலை சிற்றணிக் கோவை	Mathematics	கணிதம்
critical path	மாறுநிலைப்பாதை	Mathematics	கணிதம்
critical planar graph	மாறுநிலை தள கோட்டுரு	Mathematics	கணிதம்
critical point	மாறுநிலைப்புள்ளி	Mathematics	கணிதம்
critical region	மாறுநிலை பகுதி	Mathematics	கணிதம்
critical speed	மாறுநிலை வேகம்	Mathematics	கணிதம்
critical value	மாறுநிலை மதிப்பு	Mathematics	கணிதம்
cross	குறுக்கு	Mathematics	கணிதம்
cross axis	குறுக்கச்சு	Mathematics	கணிதம்
cross cut	குறுக்குவெட்டு	Mathematics	கணிதம்
cross multiplication	குறுக்கு பெருக்கல்	Mathematics	கணிதம்
cross ratio	குறுக்குவீதம்	Mathematics	கணிதம்
cross section	குறுக்குவெட்டு முகம்	Mathematics	கணிதம்
cross sectional area	குறுக்குவெட்டு முகப்பரப்பு	Mathematics	கணிதம்
uniform cross section	ஒழுங்கான குறுக்குவெட்டு முகம்	Mathematics	கணிதம்
crosswise	குறுக்காக	Mathematics	கணிதம்
crossing number	குறுக்கு எண்	Mathematics	கணிதம்
cube	கனசதுரம்	Mathematics	கணிதம்
cube root	முப்படிமூலம்	Mathematics	கணிதம்
cubic	முப்படி	Mathematics	கணிதம்
cubic curve	முப்படி வளைவரை	Mathematics	கணிதம்
cubic equation	முப்படிச் சமன்பாடு	Mathematics	கணிதம்
cubic measure	கன அளவு	Mathematics	கணிதம்
twisted cubic curve	திருகிய முப்படி வளைவரை	Mathematics	கணிதம்
cubit	முழம்	Mathematics	கணிதம்
cuboid	கனச்செவ்வகம்	Mathematics	கணிதம்
cumulant	குவிப் பெருக்கம்	Mathematics	கணிதம்
cumulative	வளர், திரள்	Mathematics	கணிதம்
cumulative curve	வளைவரை	Mathematics	கணிதம்
cumulative distribution	பரவல்	Mathematics	கணிதம்
cumulative frequency	அலை எண்	Mathematics	கணிதம்
cumulative frequency curve	அலைவெண் வரை	Mathematics	கணிதம்
cumulative frequency of the greater th	மேலின அலைவெண்	Mathematics	கணிதம்
cumulative frequency of the less than	கீழின அலைவெண்	Mathematics	கணிதம்
cumulative percentage	கூட்டல் விழுக்காடு	Mathematics	கணிதம்
cumulative polygon	பலகோணம்	Mathematics	கணிதம்
curl	சுழல்	Mathematics	கணிதம்
curl of a vector	திசையனின் சுழல்	Mathematics	கணிதம்
current	நடப்பு, மின்னோட்டம்	Mathematics	கணிதம்
current co-ordinates	நடப்பு ஆயக்கூறுகள்	Mathematics	கணிதம்
current density	மின்னோட்ட செறிவு	Mathematics	கணிதம்
cursor	காட்டி	Mathematics	கணிதம்
curvature	வளைமை	Mathematics	கணிதம்
centre of curvature	வளைவு மையம்	Mathematics	கணிதம்
chord of curvature	வளைவு நாண்	Mathematics	கணிதம்
circle of curvature	வளைவு வட்டம்	Mathematics	கணிதம்
geodesic curvature	புவிப்புற வளைமை	Mathematics	கணிதம்
lines of curvature	வளைமை கோடுகள்	Mathematics	கணிதம்
mean curvature	சராசரி வளைமை	Mathematics	கணிதம்
normal curvature	செங்குத்து வளைமை	Mathematics	கணிதம்
principal curvature	முதன்மை வளைமை	Mathematics	கணிதம்
radius of curvature	வளைவு ஆரம்	Mathematics	கணிதம்
curvature tensor	வளைவுப் பல்திசையன்	Mathematics	கணிதம்
total curvature	முழுமை வளைவு	Mathematics	கணிதம்
curve	வளைவரை	Mathematics	கணிதம்
continuous curve	தொடர்ச்சியான வளைவரை	Mathematics	கணிதம்
continuously differentiable curve	தொடர்ச்சியாக வகையிடத்தக்க வளைவரை	Mathematics	கணிதம்
evolute of a curve	வளைகோட்டின் அலர்வரை	Mathematics	கணிதம்
curve fitting	வளைவரை பொருத்தல்	Mathematics	கணிதம்
guiding curve	உதவி வளைகோடு	Mathematics	கணிதம்
involute of a curve	வளைகோட்டின் உட்சுருள்	Mathematics	கணிதம்
logistic curve	கணிப்பியல் வரை	Mathematics	கணிதம்
osculating curve	ஒட்டு வளைகோடு	Mathematics	கணிதம்
quadrature of curve	ஒரு வளைவின் சதுர சரியீடு	Mathematics	கணிதம்
rectifiable curve	திருத்தக் கூடிய வளைவரை	Mathematics	கணிதம்
simple closed curve	எளிய மூடிய வளைவரை	Mathematics	கணிதம்
tracing of a curve	வளைகோடு வரைதல்	Mathematics	கணிதம்
twisted curve	திருகு வளைகோடு	Mathematics	கணிதம்
curved	வளைந்த	Mathematics	கணிதம்
curved brackets	பிறை அடைப்புகள்	Mathematics	கணிதம்
curved surface	வளைந்த தளம்	Mathematics	கணிதம்
curvilinear	வளைகோட்டு	Mathematics	கணிதம்
curvilinear co-ordinates	வளைவரை ஆயக்கூறுகள்	Mathematics	கணிதம்
curvilinear correlation	வளைகோட்டு	Mathematics	கணிதம்
curvilinear integral	வளைகோட்டுத் தொகையீடு	Mathematics	கணிதம்
cusp	கூர்	Mathematics	கணிதம்
double cusp	இரட்டைக்கூர்	Mathematics	கணிதம்
locus of cusp	கூரின் நியமப்பாதை	Mathematics	கணிதம்
cusp of first species	முதல் வகைக்கூர்	Mathematics	கணிதம்
cusp of second species	இரண்டாம் வகைக்கூர்	Mathematics	கணிதம்
single cusp	ஒற்றைக்கூர்	Mathematics	கணிதம்
cuspidal	கூருக்குரிய, கூரிய	Mathematics	கணிதம்
cut cuspidal	வெட்டுக் கூரிய	Mathematics	கணிதம்
cuspidal edge	வெட்டு விளிம்பு	Mathematics	கணிதம்
cuspidal vertex	வெட்டு முனை	Mathematics	கணிதம்
cycle	சுழல், சுற்றுப்பாதை	Mathematics	கணிதம்
even cycle	இரட்டைச்சுழல்	Mathematics	கணிதம்
odd cycle	ஒற்றைச்சுழல்	Mathematics	கணிதம்
cyclic	வட்டமான	Mathematics	கணிதம்
cyclic change	வட்டமுறை மாற்றம்	Mathematics	கணிதம்
cyclic co-ordinates	வட்டமுறை ஆயக்கூறுகள்	Mathematics	கணிதம்
cyclic effect	வட்ட விளைவு	Mathematics	கணிதம்
cyclic fluctuation	சுழல் ஏற்ற இறக்கம்	Mathematics	கணிதம்
cyclic graph	சுழல் கோட்டுரு	Mathematics	கணிதம்
cyclic group	வட்டக்குலம்	Mathematics	கணிதம்
cyclic module	வட்டக்கலம்	Mathematics	கணிதம்
cyclic permutation	வட்ட வரிசை மாற்றம்	Mathematics	கணிதம்
cyclic subgroup	வட்ட உட்குலம்	Mathematics	கணிதம்
cyclic variation	வட்ட மாறுபாடு	Mathematics	கணிதம்
cycling	சுழல்வு	Mathematics	கணிதம்
cycloid	உருள்வளை	Mathematics	கணிதம்
epicycloid	புற உருள்வளை	Mathematics	கணிதம்
hypocycloid	அக உருள்வளை	Mathematics	கணிதம்
cycloidal motion	உருள்வளை இயக்கம்	Mathematics	கணிதம்
cyclotomic polynomial	சுழல் நுண்ம பல்லுறுப்பான்	Mathematics	கணிதம்
cylinder	உருளை	Mathematics	கணிதம்
enveloping cylinder	தழுவும் உருளை	Mathematics	கணிதம்
right circular cylinder	நேர்வட்ட உருளை	Mathematics	கணிதம்
cylindrical	உருளைக்குரிய	Mathematics	கணிதம்
cylindrical co-ordinates	உருளை ஆயக்கூறுகள்	Mathematics	கணிதம்
cylindrical polar co-ordinates	உருளை-கோணதூர ஆயக்கூறுகள்	Mathematics	கணிதம்
cylindrical surface	உருளைத்தளம்	Mathematics	கணிதம்
damp	தணிவிக்க, தண்மையான	Mathematics	கணிதம்
damped	தணிவித்த	Mathematics	கணிதம்
damped harmonic motion	தணிவித்த இசை இயக்கம்	Mathematics	கணிதம்
damped oscillation	தணிவித்த அலைவு	Mathematics	கணிதம்
damped vibration	தணிவித்த அதிர்வு	Mathematics	கணிதம்
damping coefficient	தணிப்புக் கெழு	Mathematics	கணிதம்
dark nebula	இருண்ட விண்மீன் குழுமம்	Mathematics	கணிதம்
dark spot	இருண்டப் புள்ளி	Mathematics	கணிதம்
data	தரவுகள்	Mathematics	கணிதம்
observational data	கண்டறி தரவுகள்	Mathematics	கணிதம்
primary data	முதனிலை தரவுகள்	Mathematics	கணிதம்
reduction of statistical data	புள்ளிவிவர தரவுகளின் சுருக்கம்	Mathematics	கணிதம்
secondary data	துணைநிலை தரவுகள்	Mathematics	கணிதம்
statistical data	புள்ளிவிவரத் தரவுகள்	Mathematics	கணிதம்
date line (international)	(சர்வதேச) தேதிவரை	Mathematics	கணிதம்
datum	தரவு	Mathematics	கணிதம்
day	நாள்	Mathematics	கணிதம்
apparent solar day	கதிரவன் வழித்தோற்ற நாள்	Mathematics	கணிதம்
civil day	நடைமுறை நாள்	Mathematics	கணிதம்
lunar day	மதி நாள்	Mathematics	கணிதம்
mean solar day	சராசரி சூரியநாள்	Mathematics	கணிதம்
sidereal day	மீன்வழி நாள்	Mathematics	கணிதம்
solar day	சூரியநாள்	Mathematics	கணிதம்
death rate	இறப்பு வீதம்	Mathematics	கணிதம்
debit	பற்று, செலவு	Mathematics	கணிதம்
decagon	பதின்ம கோணம்	Mathematics	கணிதம்
decay factor	சிதைவு, தேய்வு காரணி	Mathematics	கணிதம்
decile	பதின்மம்	Mathematics	கணிதம்
decimal	பதின்பகுப்பு	Mathematics	கணிதம்
decimal expansion	பதின்ம விரிவு	Mathematics	கணிதம்
decimal fraction	பதின்ம பின்னம்	Mathematics	கணிதம்
infinite decimal	முடிவில்லா பதின்மம்	Mathematics	கணிதம்
decimal measure	பதின்ம அளவு	Mathematics	கணிதம்
non-recurring decimal	மடங்கா பதின்மம்	Mathematics	கணிதம்
decimal notation	பதின்மக் குறியீடு	Mathematics	கணிதம்
decimal number	பதின்ம எண்	Mathematics	கணிதம்
decimal place	பதின்ம இடம்	Mathematics	கணிதம்
decimal point	பதின்மப் புள்ளி	Mathematics	கணிதம்
pure decimal	தூயப் பதின்மம்	Mathematics	கணிதம்
recurring decimal	மடங்கு பதின்மம்	Mathematics	கணிதம்
decimal relation	பதின்ம உறவு	Mathematics	கணிதம்
decimal system	பதின்ம முறை	Mathematics	கணிதம்
declination	இறக்கும் நடுவரை விலக்கம்	Mathematics	கணிதம்
declination circle (hour circle)	(நடுவரைக்) குத்து வட்டம்	Mathematics	கணிதம்
north declination	(நடுவரை) வட விறக்கம்	Mathematics	கணிதம்
south declination	(நடுவரை) தென் இறக்கம்	Mathematics	கணிதம்
decomposition	பிரித்தல், கூறாக்கல்	Mathematics	கணிதம்
decomposable	பிரிதகு	Mathematics	கணிதம்
decrease	இறங்குதல், குறைதல்	Mathematics	கணிதம்
decreasing	இறங்கும்	Mathematics	கணிதம்
decreasing function	குறையும் சார்பு	Mathematics	கணிதம்
deduce	வருவிக்க	Mathematics	கணிதம்
deduction	வருவித்தல்	Mathematics	கணிதம்
deductive proof	உய்த்தறி நிறுவல்	Mathematics	கணிதம்
defect	குறை	Mathematics	கணிதம்
defer	ஒத்தி வை	Mathematics	கணிதம்
deferred annuity	தவணையாண்டுத் தொகை	Mathematics	கணிதம்
define	வரையறு	Mathematics	கணிதம்
definite	வரையறுத்த, வரைநிலை	Mathematics	கணிதம்
definite integral	வரையறுத்த	Mathematics	கணிதம்
definite integration	வரையறுத்த தொகையிடல்தொகை, வரையறுத்த தொகையீடு	Mathematics	கணிதம்
negative definite	குறை வரைநிலை	Mathematics	கணிதம்
positive definite	மிகை வரைநிலை	Mathematics	கணிதம்
positive semi definite	அரைமிகை வரைநிலை	Mathematics	கணிதம்
definition	வரையறை	Mathematics	கணிதம்
alternative definition	மாற்று வரையறை	Mathematics	கணிதம்
deflection	விலக்கம்	Mathematics	கணிதம்
deflection of beam	விட்டத்தின் விலக்கம் ஒதுக்கம்	Mathematics	கணிதம்
deformable body	உருத்திரி தரு பொருள்	Mathematics	கணிதம்
deformation	திரிதல்	Mathematics	கணிதம்
degeneracy	சிதைவு	Mathematics	கணிதம்
degeneracy pressure	சிதைப்பு அழுத்தம்	Mathematics	கணிதம்
degenerate	சிதைந்த	Mathematics	கணிதம்
degenerate case	சிதைந்த வகை	Mathematics	கணிதம்
degenerate conic	சிதைந்த கூம்பு வளைவு	Mathematics	கணிதம்
degenerate curve	சிதைந்த வளைகோடு	Mathematics	கணிதம்
degenerate equation	சிதைந்த சமன்பாடு	Mathematics	கணிதம்
degenerate surface	சிதைந்த தளம்	Mathematics	கணிதம்
degree (s)	படி, பாகை, படித்தரம்	Mathematics	கணிதம்
degree (angle)	பாகை	Mathematics	கணிதம்
degree of a differential equation	வகையீட்டுச் சமன்பாட்டின் படி	Mathematics	கணிதம்
degree of a face	முகப்பின் படி	Mathematics	கணிதம்
degree of a vertex	முனையின் படி	Mathematics	கணிதம்
degree of accuracy	துல்லியத்தின் படித்தரம்	Mathematics	கணிதம்
degree of an equation	சமன்பாட்டின் படி	Mathematics	கணிதம்
degree of freedom	கட்டின்மை படி(கள்)	Mathematics	கணிதம்
deleted neighbourhood	நீக்கிய அண்மை	Mathematics	கணிதம்
demand	கோரிக்கை, தேவை	Mathematics	கணிதம்
demand elasticity	கோரிக்கையின் மீள்மை	Mathematics	கணிதம்
denominator	வகுதி எண்	Mathematics	கணிதம்
dense	அடர்	Mathematics	கணிதம்
dense set	அடர் கணம்	Mathematics	கணிதம்
denser medium	அடர்மிகு ஊடகம்	Mathematics	கணிதம்
density	அடர்த்தி	Mathematics	கணிதம்
areal density	பரப்பு அடர்த்தி	Mathematics	கணிதம்
frequency density	நிகழ்வெண் அடர்த்தி	Mathematics	கணிதம்
probability density	நிகழ்தகவு அடர்த்தி	Mathematics	கணிதம்
relative density	சார்படர்த்தி, ஒப்பு அடர்த்தி	Mathematics	கணிதம்
volume density	பருமன் அடர்த்தி	Mathematics	கணிதம்
denumerable	முடிவிலா எண்ணத்தக்க	Mathematics	கணிதம்
dependence	சார்புநிலை	Mathematics	கணிதம்
linear dependence	நேரியல் சார்புநிலை	Mathematics	கணிதம்
dependent	சார்ந்த, சார்புள்ள	Mathematics	கணிதம்
dependent event	சார்ந்த நிகழ்ச்சி	Mathematics	கணிதம்
linearly dependent	நேரியல் சார்புள்ள	Mathematics	கணிதம்
dependent variable	சார்ந்தமாறி	Mathematics	கணிதம்
depression	குழிவு, தாழ்வு	Mathematics	கணிதம்
angle of depression	இறக்கக்கோணம்	Mathematics	கணிதம்
deranged series	ஒழுங்கு குலைந்த தொடர்	Mathematics	கணிதம்
derivability	வகையீட்டுத் தன்மை	Mathematics	கணிதம்
derivation	வகையிடுதல்	Mathematics	கணிதம்
derivative	வகையீடு	Mathematics	கணிதம்
covariant derivative	உடன்மாறி வகையீடு	Mathematics	கணிதம்
directional derivative	திசைசார் வகையீடு	Mathematics	கணிதம்
intrinsic derivative	உள்ளார்ந்த வகையீடு	Mathematics	கணிதம்
derivative of a function	ஒரு சார்பின் வகையீடு	Mathematics	கணிதம்
derivative of a transformation	உருமாற்ற வகையீடு	Mathematics	கணிதம்
derivative of a vector-valued function	திசையன் மதிப்புடைய சார்பின் வகையீடு	Mathematics	கணிதம்
derivative of an integral	ஒரு தொகையீட்டின் வகையீடு	Mathematics	கணிதம்
derivative of higher order	உயர் வரிசை வகையீடு	Mathematics	கணிதம்
partial derivative	பகுதி வகையீடு	Mathematics	கணிதம்
tensor derivative	பல்திசையன் வகையீடு	Mathematics	கணிதம்
total derivative	மொத்த வகையீடு	Mathematics	கணிதம்
derived	வழிநிலை	Mathematics	கணிதம்
derived equation	வழிநிலை சமன்பாடு	Mathematics	கணிதம்
derived function	வழிநிலை சார்பு	Mathematics	கணிதம்
derived quantities	வழிநிலை கணியங்கள்	Mathematics	கணிதம்
derived set	வழிநிலை கணம்	Mathematics	கணிதம்
derived unit	வழியலகு	Mathematics	கணிதம்
descend	இறங்கு	Mathematics	கணிதம்
descending order	இறங்கு வரிசை	Mathematics	கணிதம்
descending series	இறங்கு தொடர்	Mathematics	கணிதம்
describe	விவரி	Mathematics	கணிதம்
descriptive measures	விவரிப்பு அளவைகள்	Mathematics	கணிதம்
design	வடிவமைப்பு திட்ட அமைப்பு	Mathematics	கணிதம்
design of experiments	சோதனை வடிவமைப்பு	Mathematics	கணிதம்
randomised design	தற்போக்கு வடிவமைப்பு, சமவாய்ப்புத் திட்டவமைப்பு	Mathematics	கணிதம்
randomised block design	சமவாய்ப்புக் கட்டுத்திட்ட அமைப்பு	Mathematics	கணிதம்
detached coefficient	பிரித்த கெழு	Mathematics	கணிதம்
determinant	அணிக்கோவை	Mathematics	கணிதம்
determinant of a matrix	ஓர் அணியின் அணிக்கோவை	Mathematics	கணிதம்
determinant of an operator	ஒருசெயலியின் அணிக்கோவை	Mathematics	கணிதம்
develop	விரிவாக்கு, விரி	Mathematics	கணிதம்
developable	விரிதக	Mathematics	கணிதம்
developable surface	விரிவாக்கத்தக்க தளம்	Mathematics	கணிதம்
deviation	விலக்கம்	Mathematics	கணிதம்
absolute deviation	தனி விலக்கம்	Mathematics	கணிதம்
average deviation	சராசரி விலக்கம்	Mathematics	கணிதம்
mean deviation	கூட்டுச்சராசரி விலக்கம்	Mathematics	கணிதம்
quartile deviation	கால்மான விலக்கம்	Mathematics	கணிதம்
root mean square deviation	மூலச்சராசரி வர்க்கவிலக்கம்	Mathematics	கணிதம்
standard deviation	திட்டவிலக்கம்	Mathematics	கணிதம்
diagonal	மூலைவிட்டம்	Mathematics	கணிதம்
leading diagonal	தலைமை மூலைவிட்டம்	Mathematics	கணிதம்
diagonal matrix	மூலைவிட்ட அணி	Mathematics	கணிதம்
diagonal of a polygon	பலகோண மூலைவிட்டம்	Mathematics	கணிதம்
diagonal process	மூலைவிட்ட முறை	Mathematics	கணிதம்
diagonalisation	மூலைவிட்டமாக்கல்	Mathematics	கணிதம்
diagonalisation process	மூலைவிட்டப்படுத்தும் முறை	Mathematics	கணிதம்
diagonally opposite	மூலைவிட்ட எதிரான	Mathematics	கணிதம்
diagram	விளக்கப்படம்	Mathematics	கணிதம்
bar diagram	பட்டை விளக்கப்படம்	Mathematics	கணிதம்
circle or pie diagram	வட்ட விளக்கப்படம்	Mathematics	கணிதம்
commutative diagram	பரிமாற்று விளக்கப்படம்	Mathematics	கணிதம்
co-ordinate diagram	ஆயக்கூறு விளக்கப்படம்	Mathematics	கணிதம்
dual of a diagram	விளக்கப்படத்தின் இருமம்	Mathematics	கணிதம்
line diagram	கோட்டு படம்	Mathematics	கணிதம்
mapping diagram	கோர்வை விளக்கப்படம்	Mathematics	கணிதம்
scatter diagram	சிதறல் விளக்கப்படம்	Mathematics	கணிதம்
statistical diagram	புள்ளிவிவர விளக்கப்படம்	Mathematics	கணிதம்
tree diagram	மரவுரு விளக்கப்படம்	Mathematics	கணிதம்
diagrammatic representation	வரை விளக்கம்	Mathematics	கணிதம்
diameter	விட்டம்	Mathematics	கணிதம்
angular diameter	விட்டக்கோணம்	Mathematics	கணிதம்
diameter of diffuse nebulae	விரவிநிற்கும் விண்மீன் படலத்தின் விட்டம்	Mathematics	கணிதம்
dichotomy	இருபிரிவு	Mathematics	கணிதம்
die	பகடை	Mathematics	கணிதம்
dielectric	மின் கடத்தாப் பொருள்	Mathematics	கணிதம்
dielectric constant	மின் கடத்தாப் பொருள் மாறிலி	Mathematics	கணிதம்
dielectric displacement	மின் கடத்தா இடப் பெயர்ச்சி	Mathematics	கணிதம்
difference	வேறுபாடு	Mathematics	கணிதம்
adjusted difference	சரிசெய்த வேறுபாடு	Mathematics	கணிதம்
advancing difference	முன்னேறு வேறுபாடு	Mathematics	கணிதம்
backward difference	பின்னோக்க வேறுபாடு	Mathematics	கணிதம்
calculus of difference(s)	வேறுபாட்டு நுண்கணிதம்	Mathematics	கணிதம்
central difference	மைய வேறுபாடு	Mathematics	கணிதம்
common difference	பொது வேறுபாடு	Mathematics	கணிதம்
divided difference	பங்கிடப்பட்ட வேறுபாடு	Mathematics	கணிதம்
difference equation	வேறுபாட்டுச் சமன்பாடு	Mathematics	கணிதம்
finite difference	முடிவுள்ள வேறுபாடு	Mathematics	கணிதம்
forward difference	முன்னோக்க வேறுபாடு	Mathematics	கணிதம்
leading difference	முதனிலை வேறுபாடு	Mathematics	கணிதம்
mean difference	சராசரி வேறுபாடு	Mathematics	கணிதம்
modified difference	மாற்றிய வேறுபாடு	Mathematics	கணிதம்
difference module	வேறுபாட்டுக் கலம்	Mathematics	கணிதம்
difference of first order	முதல் வரிசை மாறுபாடு	Mathematics	கணிதம்
difference of nth order	n-ஆவது வரிசை மாறுபாடு	Mathematics	கணிதம்
difference of sets	கண வேறுபாடு	Mathematics	கணிதம்
difference operator	வேறுபாடு செயலி	Mathematics	கணிதம்
order of difference	வேறுபாட்டின் படி	Mathematics	கணிதம்
reciprocal difference	தலைகீழ் வேறுபாடு	Mathematics	கணிதம்
second order difference	இரண்டாம் வரிசை வேறுபாடு	Mathematics	கணிதம்
difference table	வேறுபாட்டுப் பட்டியல்	Mathematics	கணிதம்
differentiability	வகைமை	Mathematics	கணிதம்
differentiable	வகைமையுறு	Mathematics	கணிதம்
differentiable function	வகைமையான சார்பு	Mathematics	கணிதம்
differential	வகையீட்டு, வகையீடு	Mathematics	கணிதம்
differential calculus	வகை நுண்கணிதம்	Mathematics	கணிதம்
differential coefficient	வகைக் கெழு	Mathematics	கணிதம்
differential equation	வகையச் சமன்பாடு	Mathematics	கணிதம்
differential equation (homogeneous)	(சமப்படித்தான) வகையீட்டு சமன்பாடு	Mathematics	கணிதம்
differential equation (partial)	(பகுதி) வகையீட்டு சமன்பாடு	Mathematics	கணிதம்
differential form	வகையீட்டு வடிவம்	Mathematics	கணிதம்
differential geometry	வகையீட்டு வடிவியல்	Mathematics	கணிதம்
differential manifold	வகையீட்டு பல்லுரு வெளி	Mathematics	கணிதம்
differential of integral	தொகையீட்டை வகையிடல்	Mathematics	கணிதம்
differential operator	வகையீட்டுச் செயலி	Mathematics	கணிதம்
partial differential	பகுதி வகையீடு	Mathematics	கணிதம்
differentiate	வகையிடு	Mathematics	கணிதம்
differentiation	வகையிடல்	Mathematics	கணிதம்
diffraction	விளிம்பு விளைவு	Mathematics	கணிதம்
diffuse nebula	விரவிநிற்கும் படலம்	Mathematics	கணிதம்
diffusion	விரவுதல்	Mathematics	கணிதம்
diffusion process	விரவு வழிமுறை	Mathematics	கணிதம்
digit	இலக்கம்	Mathematics	கணிதம்
digital computer	இலக்கமுறை கணினி	Mathematics	கணிதம்
digraph	திசை கோட்டுரு	Mathematics	கணிதம்
digraph isomorphism	திசை கோட்டுரு இயல் ஒப்புமை	Mathematics	கணிதம்
dihedral	இருமுக	Mathematics	கணிதம்
dihedral angle	இருமுகக்கோணம்	Mathematics	கணிதம்
dihedral group	இருமுகக் குலம்	Mathematics	கணிதம்
dimension	பரிமாணம்	Mathematics	கணிதம்
dimensionality relation	பரிமாண உறவு	Mathematics	கணிதம்
dimunition	குறைவு	Mathematics	கணிதம்
dip	அடிவானத் தாழ்வு, தாழ்வு, சரிவு	Mathematics	கணிதம்
dip angle	தாழ்வுக் கோணம்	Mathematics	கணிதம்
direct	நேரான, நேரிடை	Mathematics	கணிதம்
direct common tangent	நேர்ப்பொதுத் தொடுகோடு	Mathematics	கணிதம்
direct impact	நேரடி தாக்கம்	Mathematics	கணிதம்
direct line segment	நேர் கோட்டுத்துண்டு	Mathematics	கணிதம்
direct motion	நேர் இயக்கம்	Mathematics	கணிதம்
direct part	நேரிடை பாகம்	Mathematics	கணிதம்
direct product	நேர் பெருக்கல்	Mathematics	கணிதம்
direct proof	நேர் நிறுவல்	Mathematics	கணிதம்
direct proportion	நேர்விகிதச் சமம், நேர் விகிதம்	Mathematics	கணிதம்
direct sum	நேர் தொகை	Mathematics	கணிதம்
direct variation	நேர் மாறுபாடு	Mathematics	கணிதம்
directed	திசையுள்ள	Mathematics	கணிதம்
directed cycle	திசையுள்ள சுழல்	Mathematics	கணிதம்
directed edge	திசையுள்ள விளிம்பு	Mathematics	கணிதம்
directed graph	திசையுள்ள கோட்டுரு	Mathematics	கணிதம்
directed line segment	திசையுள்ள கோட்டுத்துண்டு	Mathematics	கணிதம்
directed path	திசையுள்ள பாதை	Mathematics	கணிதம்
directed spanning walk	திசையுள்ள அளாவல் நடை	Mathematics	கணிதம்
directed tour	திசையுள்ள உலாவு	Mathematics	கணிதம்
directed trail	திசையுள்ள அடிச் சுவடு	Mathematics	கணிதம்
directed walk	திசையுள்ள நடை	Mathematics	கணிதம்
direction	திசை	Mathematics	கணிதம்
direction cosine	திசை கிடக்கை	Mathematics	கணிதம்
direction ratio	திசை விகிதம்	Mathematics	கணிதம்
principal direction	முதன்மைத் திசை	Mathematics	கணிதம்
directional derivative	திசைசார் வகையீடு	Mathematics	கணிதம்
directly	நேராக	Mathematics	கணிதம்
directly similar	நேராக வடிவொத்த	Mathematics	கணிதம்
director circle	இயக்கு வட்டம்	Mathematics	கணிதம்
director sphere	இயக்கு கோளம்	Mathematics	கணிதம்
directrix	இயக்கு வரை	Mathematics	கணிதம்
disc	வட்டு	Mathematics	கணிதம்
disc algebra	வட்டு அறமம்	Mathematics	கணிதம்
disc of convergence	ஒருங்கு வட்டத் தகடு	Mathematics	கணிதம்
parabolic disc	பரவளைய (சாய்மாலை) வட்டு	Mathematics	கணிதம்
disconnected	இணைப்பறுத்த	Mathematics	கணிதம்
disconnected graph	இணை கோட்டுரு	Mathematics	கணிதம்
disconnected set	இணைப்(பில்லா) கணம்	Mathematics	கணிதம்
disconnected space	இணைப்(பில்லா) வெளி	Mathematics	கணிதம்
disconnection of a space	வெளியின் இணைப்(பின்மை)பு நீக்கம்	Mathematics	கணிதம்
discontinuity	தொடர்ச்சியின்மை	Mathematics	கணிதம்
jump discontinuity	துள்ளும் தொடர்ச்சியின்மை	Mathematics	கணிதம்
simple discontinuity	எளிய தொடர்ச்சியின்மை	Mathematics	கணிதம்
discontinuous	தொடர்பில்லா	Mathematics	கணிதம்
discontinuous function	தொடர்பிலாச் சார்பு	Mathematics	கணிதம்
discount	தள்ளுபடி, கழிவு	Mathematics	கணிதம்
bank discount	வங்கிக் கழிவு	Mathematics	கணிதம்
cash discount	காசுக் கழிவு	Mathematics	கணிதம்
commercial discount	வணிகக் கழிவு	Mathematics	கணிதம்
discount on a note	கடன்பத்திரத்தில் கழிவு	Mathematics	கணிதம்
discount on stocks	சரக்குமுதற் கழிவு	Mathematics	கணிதம்
trade discount	விற்பனைக் கழிவு	Mathematics	கணிதம்
true discount	உண்மைக் கழிவு	Mathematics	கணிதம்
discrete	பிரிநிலை	Mathematics	கணிதம்
discrete distribution	பிரிநிலைப் பரவல்	Mathematics	கணிதம்
discrete mathematics	பிரிநிலைக் கணக்கியல்	Mathematics	கணிதம்
discrete source	பிரிநிலைத் தோற்றுவாய்	Mathematics	கணிதம்
discrete space	பிரிநிலை வெளி	Mathematics	கணிதம்
discrete topology	பிரிநிலைத் திணையம்	Mathematics	கணிதம்
discrete variable	பிரிநிலை மாறி	Mathematics	கணிதம்
discriminant	பண்புகாட்டி	Mathematics	கணிதம்
disjoint	பொது உறுப்பற்ற	Mathematics	கணிதம்
disjointness	பொது உறுப்பின்மை	Mathematics	கணிதம்
disjunction	பிரிப்பு	Mathematics	கணிதம்
dispersion	பிரிகை, நிறப்பிரிகை	Mathematics	கணிதம்
coefficient of dispersion	பிரிகைக் கெழு	Mathematics	கணிதம்
measures of dispersion	பிரிகை அளவைகள்	Mathematics	கணிதம்
dispersive system	பிரிகை அமைப்பு முறை	Mathematics	கணிதம்
displacement	இடப்பெயர்ச்சி	Mathematics	கணிதம்
displacement current	இடப்பெயர்ச்சி மின்னோட்டம்	Mathematics	கணிதம்
dissimilar	வடிவொவ்வாத	Mathematics	கணிதம்
dissipative term	சிதைக்கும் உறுப்பு	Mathematics	கணிதம்
dissonance	ஒவ்வா இசை	Mathematics	கணிதம்
distance	தொலைவு, தூரம்	Mathematics	கணிதம்
distance equation	தொலைவுச் சமன்பாடு	Mathematics	கணிதம்
distance indicator	தொலைவு காட்டி	Mathematics	கணிதம்
perpendicular distance	செங்குத்து தூரம்	Mathematics	கணிதம்
shortest distance	மீச்சிறு தூரம்	Mathematics	கணிதம்
distinct	வெவ்வேறான	Mathematics	கணிதம்
distribution	பரவல்	Mathematics	கணிதம்
binomial distribution	ஈருறுப்புப் பரவல்	Mathematics	கணிதம்
bivariate distribution	இருமாறிப் பரவல்	Mathematics	கணிதம்
continuous distribution	தொடர் பரவல்	Mathematics	கணிதம்
cumulative distribution	குவிவுப் பரவல்	Mathematics	கணிதம்
discrete distribution	பிரிநிலைப் பரவல்	Mathematics	கணிதம்
frequency distribution	நிகழ்வெண் பரவல்	Mathematics	கணிதம்
j shaped distribution	j வடிவப் பரவல்	Mathematics	கணிதம்
normal distribution	இயல் (நேர்மைப்) பரவல்	Mathematics	கணிதம்
sampling distribution	கூறின் பரவல்	Mathematics	கணிதம்
skew distribution	கோட்டப் பரவல்	Mathematics	கணிதம்
theory	பரவல் இயல்	Mathematics	கணிதம்
distributive law	பங்கீட்டு நியதி	Mathematics	கணிதம்
distributive inequality	பங்கீட்டு சமனின்மை	Mathematics	கணிதம்
disturbance	அமளி	Mathematics	கணிதம்
diurnal	பகல்சார் தினசரி, நாள்தோறும்	Mathematics	கணிதம்
diurnal aberration	நாளியக்கப் பிறழ்ச்சி	Mathematics	கணிதம்
diurnal motion	நாள் இயக்கம், தினசரி இயக்கம்	Mathematics	கணிதம்
diurnal path	நாள் பாதை, தினசரிப் பாதை	Mathematics	கணிதம்
diverge	விரி	Mathematics	கணிதம்
divergence	விரிவு, விரிதல், பாய்வு	Mathematics	கணிதம்
divergence of a vector	திசையனின் விரிவு	Mathematics	கணிதம்
divergent	விரிகின்ற, விரியும்	Mathematics	கணிதம்
divergent sequence	விரி (தொடர்பு) வரிசை	Mathematics	கணிதம்
divergent series	விரி தொடர்	Mathematics	கணிதம்
divide	வகு, பிரி	Mathematics	கணிதம்
divided difference	வகுத்த வேறுபாடு	Mathematics	கணிதம்
dividend	ஈவு, (வகுபடுமெண், பங்குலாபம்)	Mathematics	கணிதம்
dividers	வகுப்பான்கள்	Mathematics	கணிதம்
divisibility	வகுபடு தன்மை	Mathematics	கணிதம்
division	வகுத்தல், பிரிவு	Mathematics	கணிதம்
division algebra	வகுத்தல் அறமம்	Mathematics	கணிதம்
division algorithm	வகுத்தல் படிமுறை	Mathematics	கணிதம்
division law	வகுத்தல் நியதி	Mathematics	கணிதம்
long division	நெடுமுறை வகுத்தல்	Mathematics	கணிதம்
division ring	வகுத்தல் வளையம்	Mathematics	கணிதம்
synthetic division	தொகுமுறை வகுத்தல்	Mathematics	கணிதம்
divisor	வகுத்தல் எண், வகு எண், காரணி	Mathematics	கணிதம்
elementary divisor	தொடக்கநிலை காரணி	Mathematics	கணிதம்
divisors of zero	சுழியின் காரணிகள்	Mathematics	கணிதம்
dodecagon	பன்னிருகோணம்	Mathematics	கணிதம்
domain	களம்	Mathematics	கணிதம்
domain of definition	வரையறையின் அரங்கம்	Mathematics	கணிதம்
dominance property	மேலாண்மைப் பண்பு	Mathematics	கணிதம்
dominated convergence theorem	மேலாண்மை ஒருங்கல் தேற்றம்	Mathematics	கணிதம்
dot	புள்ளி	Mathematics	கணிதம்
dot product	புள்ளிப் பெருக்கல்	Mathematics	கணிதம்
double	இரட்டை	Mathematics	கணிதம்
double brackets	இரட்டை அடைப்புகள்	Mathematics	கணிதம்
double dual	ஈரிருமை	Mathematics	கணிதம்
double integral	இரட்டைத் தொகையிடல்	Mathematics	கணிதம்
double limit	இரட்டை (எல்லை) வரம்பு	Mathematics	கணிதம்
double line	இரட்டைக் கோடு	Mathematics	கணிதம்
double point	இரட்டைப் புள்ளி	Mathematics	கணிதம்
double root	இரட்டை மூலம்	Mathematics	கணிதம்
double sequence	இரட்டை (தொடர்பு) வரிசை	Mathematics	கணிதம்
double star	இரட்டை விண்மீன்கள் (உடுக்கள்)	Mathematics	கணிதம்
downward	கீழ்முக	Mathematics	கணிதம்
downward pressure	கீழ்முக அழுத்தம்	Mathematics	கணிதம்
drawing to scale	அளவுத் திட்டத்திற்கு வரைதல்	Mathematics	கணிதம்
dual	இரும	Mathematics	கணிதம்
dual basis	இரும அடிக்கணம்	Mathematics	கணிதம்
dual space	இருமவெளி	Mathematics	கணிதம்
duality	இருமை	Mathematics	கணிதம்
duality theory	இருமை இயல்	Mathematics	கணிதம்
dummy	போலி	Mathematics	கணிதம்
dummy index	போலிச் சுட்டெண்	Mathematics	கணிதம்
duplicated edge	நகலாக்கப்பட்ட விளிம்பு	Mathematics	கணிதம்
dwarf star	குறு விண்மீன்	Mathematics	கணிதம்
dyadic	ஈரடி	Mathematics	கணிதம்
dyadic expansion	ஈரடிமான விரிவு	Mathematics	கணிதம்
dynamical equation	இயக்கவியல் சமன்பாடு	Mathematics	கணிதம்
dynamics	இயக்கவியல்	Mathematics	கணிதம்
earth	புவி, பூமி	Mathematics	கணிதம்
attraction of earth	புவியீர்ப்பு	Mathematics	கணிதம்
axis of earth	புவியச்சு	Mathematics	கணிதம்
frigid zone of earth	புவியின் குளிர்மண்டலம்	Mathematics	கணிதம்
precession of earth’s axis	புவி அச்சின் திசைமாற்றம்	Mathematics	கணிதம்
earth ‘s shine	புவி ஒளி	Mathematics	கணிதம்
temperate zone of earth	புவியின் மிதவெப்ப மண்டலம்	Mathematics	கணிதம்
torrid zone of earth	புவியின் வெப்ப மண்டலம்	Mathematics	கணிதம்
zones of earth	புவி மண்டலங்கள்	Mathematics	கணிதம்
eccentric angle	மைய கோட்டக் கோணம்	Mathematics	கணிதம்
eccentric anomaly	மையக் கோட்ட நெறிப் பிறழ்வு	Mathematics	கணிதம்
eccentricity	மையக் கோட்டம்	Mathematics	கணிதம்
echelon form	ஏறுபடி வடிவம்	Mathematics	கணிதம்
eclipse	மறைப்பு, கிரகணம்	Mathematics	கணிதம்
annular eclipse	நடுமறைவு, கங்கண கிரகணம்	Mathematics	கணிதம்
annular (solar) eclipse	கங்கணச் சூரிய கிரகணம்	Mathematics	கணிதம்
frequency of eclipse	கிரகணம் நிகழ்வெண்	Mathematics	கணிதம்
lunar eclipse	சந்திரகிரகணம்	Mathematics	கணிதம்
partial eclipse	பகுதி மறைப்பு, பகுதி கிரகணம்	Mathematics	கணிதம்
solar eclipse	சூரியகிரகணம்	Mathematics	கணிதம்
total eclipse	முழு மறைப்பு பூரணகிரகணம்	Mathematics	கணிதம்
eclipsing binaries	மறைக்கக்கூடிய இரும விண்மீன்கள்	Mathematics	கணிதம்
ecliptic	கதிரவன் பாதை	Mathematics	கணிதம்
ecliptic limits	கதிரவப் பாதை (மறைவு) வரம்புகள்	Mathematics	கணிதம்
major ecliptic limits	மீப்பெரு மறைப்பு வரம்புகள்	Mathematics	கணிதம்
minor ecliptic limits	மீச்சிறு மறைப்பு வரம்புகள்	Mathematics	கணிதம்
ecliptic limits obliquity	கதிரவன் பாதைச் சாய்வு	Mathematics	கணிதம்
edge	விளிம்பு	Mathematics	கணிதம்
edge chromatic graph	விளிம்பு வண்ணமிட்ட கோட்டுரு	Mathematics	கணிதம்
edge chromatic index	விளிம்பு வண்ணமிட்ட குறி	Mathematics	கணிதம்
edge chromatic number	விளிம்பு வண்ணமிட்ட எண்	Mathematics	கணிதம்
edge colourable graph	விளிம்பு வண்ணமிடத்தக்க கோட்டுரு	Mathematics	கணிதம்
edge colouring	விளிம்பு வண்ணமிடுதல்	Mathematics	கணிதம்
edge connected	விளிம்பு இணைப்புள்ள	Mathematics	கணிதம்
edge connectivity	விளிம்பு இணைவு	Mathematics	கணிதம்
cut edge	வெட்டு விளிம்பு	Mathematics	கணிதம்
edge deleted subgraph	விளிம்பு நீக்கப்பட்ட உள்கோட்டுரு வெட்டு விளிம்பு	Mathematics	கணிதம்
directed edge	திசையுள்ள விளிம்பு	Mathematics	கணிதம்
edge disjoint subgraphs	பொது விளிம்பற்ற உள்கோட்டுருக்கள்	Mathematics	கணிதம்
edge reconstruction conjecture	விளிம்பு மீட்டுருவாக்கல் உய்த்துணர்க் கூற்று	Mathematics	கணிதம்
edge set	விளிம்பு கணம்	Mathematics	கணிதம்
effect	தாக்கம்	Mathematics	கணிதம்
effective value	பயனுடை மதிப்பு	Mathematics	கணிதம்
efficiency	வினைதிறன்	Mathematics	கணிதம்
mechanical efficiency	எந்திர வினைதிறன்	Mathematics	கணிதம்
effort	முயற்சி	Mathematics	கணிதம்
effort arm	முயற்சிக் கரம்	Mathematics	கணிதம்
eigen value (characteristic root)	சிறப்பு மூலம், பான்மை மதிப்பு	Mathematics	கணிதம்
eigen vector	சிறப்பு திசையன், பான்மை நெறியம்	Mathematics	கணிதம்
elastic	மீள்	Mathematics	கணிதம்
elastic body	மீள்(வுள்ளப்) பொருள்	Mathematics	கணிதம்
elastic constant	மீள்மை மாறிலி	Mathematics	கணிதம்
elastic limit	மீட்சி (மீள்வுள்ள) எல்லை	Mathematics	கணிதம்
elastic string	மீள்(வுள்ள) கம்பி	Mathematics	கணிதம்
elasticity	மீள்மை	Mathematics	கணிதம்
electric current	மின்னோட்டம்	Mathematics	கணிதம்
electric field strength	மின்புல வலிமை	Mathematics	கணிதம்
electric potential	மின் உள் ஆற்றல்	Mathematics	கணிதம்
electric unit	மின் அலகு	Mathematics	கணிதம்
electro	மின்	Mathematics	கணிதம்
electro magnetic theory	மின்காந்தக் கொள்கை	Mathematics	கணிதம்
electro magnetic wave	மின்காந்த அலை	Mathematics	கணிதம்
electro motive force	மின்னுந்து விசை	Mathematics	கணிதம்
electrostatics	நிலை மின் இயல்	Mathematics	கணிதம்
electrostatic force	நிலை மின் விசை	Mathematics	கணிதம்
electrostatic force	நிலை மின்னூட்ட விசை	Mathematics	கணிதம்
element	உறுப்பு	Mathematics	கணிதம்
identity element	முற்றொருமை உறுப்பு	Mathematics	கணிதம்
linear element	குறுங்கோடு	Mathematics	கணிதம்
elementary	தொடக்கநிலை	Mathematics	கணிதம்
elementary area	தொடக்கநிலைப் பரப்பு	Mathematics	கணிதம்
elementary function	தொடக்கநிலை சார்பு	Mathematics	கணிதம்
elementary mathematics	தொடக்கநிலைக் கணிதம்	Mathematics	கணிதம்
elementary matrices	தொடக்கநிலை அணிகள்	Mathematics	கணிதம்
elementary operation	தொடக்கநிலைச் செயல் முறை	Mathematics	கணிதம்
elementary set	தொடக்கநிலை கணம்	Mathematics	கணிதம்
elementary transformations	தொடக்கநிலை உருமாற்றங்கள்	Mathematics	கணிதம்
elevation	ஏற்றம்	Mathematics	கணிதம்
angle of elevation	ஏற்றக்கோணம்	Mathematics	கணிதம்
eleven point conic	பதினொரு புள்ளிக் கூம்புவளை	Mathematics	கணிதம்
eliminant	நீக்கற் பலன்	Mathematics	கணிதம்
eliminate	நீக்கு, விலக்கு	Mathematics	கணிதம்
elimination	நீக்கல், விலக்கல்	Mathematics	கணிதம்
ellipse	நீள்வளையம், நீள்வட்டம்	Mathematics	கணிதம்
ellipsoid	நீள் கோளம்	Mathematics	கணிதம்
ellipsoid of revolution	சுற்றலின் நீள்வட்டத்திண்மம்	Mathematics	கணிதம்
elliptic	நீள்வட்ட	Mathematics	கணிதம்
elliptic co-ordinate	நீள்வட்ட ஆயக்கூறு	Mathematics	கணிதம்
elliptic cylinder	நீள்வட்ட உருளை	Mathematics	கணிதம்
elliptic function	நீள்வட்டச் சார்பு	Mathematics	கணிதம்
elliptic integral	நீள்வட்டத் தொகையீடு	Mathematics	கணிதம்
[truncated: 229,883 more rows]
